# Supplementary material for: Limitations in next-generation sequencing-based genotyping of breast cancer polygenic risk score loci
Source: Eur J Hum Genet. 2024 Jun 21;32(8):987–97. doi: 10.1038/s41431-024-01647-2 (PMC11291653; doi:10.1038/s41431-024-01647-2)
Supplement: Supplementary file 2 — Supplementary Table 1 [file 41431_2024_1647_MOESM2_ESM.xlsx]

## Sheet: Sheet1
rsID	Locus gnomAD v2 (hg19)	Locus gnomAD v3 (hg38)	HGVS (hg19)	HGVS (hg38)
rs707475	1-7917076-G-A	1-7857016-G-A	NC_000001.10:g.7917076G>A	NC_000001.11:g.7857016G>A
rs616488	1-10566215-A-G	1-10506158-A-G	NC_000001.10:g.10566215A>G	NC_000001.11:g.10506158A>G
rs2992756	1-18807339-T-C	1-18480845-T-C	NC_000001.10:g.18807339T>C	NC_000001.11:g.18480845T>C
rs4233486	1-41380440-C-T	1-40914768-C-T	NC_000001.10:g.41380440C>T	NC_000001.11:g.40914768C>T
rs114282204	1-41389220-T-C	1-40923548-T-C	NC_000001.10:g.41389220T>C	NC_000001.11:g.40923548T>C
rs144105764	1-46670206-TC-T	1-46204534-TC-T	NC_000001.10:g.46670208del	NC_000001.11:g.46204536del
rs56168262	1-51467096-CT-C	1-51001424-CT-C	NC_000001.10:g.51467115del	NC_000001.11:g.51001443del
	1-51467096-C-CT	1-51001424-C-CT	NC_000001.10:g.51467115dup	NC_000001.11:g.51001443dup
rs17426269	1-88156923-G-A	1-87691240-G-A	NC_000001.10:g.88156923G>A	NC_000001.11:g.87691240G>A
rs2151842	1-88428199-C-A	1-87962516-C-A	NC_000001.10:g.88428199C>A	NC_000001.11:g.87962516C>A
rs612683	1-100880328-A-T	1-100414772-A-T	NC_000001.10:g.100880328A>T	NC_000001.11:g.100414772A>T
rs56097627	1-110198129-CAAA-C	1-109655507-CAAA-C	NC_000001.10:g.110198147_110198149del	NC_000001.11:g.109655525_109655527del
	1-110198129-CAAAA-C	1-109655507-CAAAA-C	NC_000001.10:g.110198146_110198149del	NC_000001.11:g.109655524_109655527del
	1-110198129-CAA-C	1-109655507-CAA-C	NC_000001.10:g.110198148_110198149del	NC_000001.11:g.109655526_109655527del
	1-110198129-CA-C	1-109655507-CA-C	NC_000001.10:g.110198149del	NC_000001.11:g.109655527del
rs7513707	1-114445880-G-A	1-113903258-G-A	NC_000001.10:g.114445880G>A	NC_000001.11:g.113903258G>A
rs11552449	1-114448389-C-T	1-113905767-C-T	NC_000001.10:g.114448389C>T	NC_000001.11:g.113905767C>T
rs1966228		1-117601710-A-G	NC_000001.10:g.118144332A>G	NC_000001.11:g.117601710A>G
rs12406858	1-118141492-A-C	1-117598870-A-C	NC_000001.10:g.118141492A>C	NC_000001.11:g.117598870A>C
rs637868	1-120257110-T-C	1-119714487-T-C	NC_000001.10:g.120257110T>C	NC_000001.11:g.119714487T>C
rs41500448	1-121238279-A-G	1-121496481-A-G	NC_000001.10:g.121238279A>G	NC_000001.11:g.121496481A>G
rs11249433	1-121280613-A-G	1-121538815-A-G	NC_000001.10:g.121280613A>G	NC_000001.11:g.121538815A>G
rs111458676	1-121287994-A-G	1-121546196-A-G	NC_000001.10:g.121287994A>G	NC_000001.11:g.121546196A>G
rs143384623	1-145604302-C-CT	1-145830798-C-CA	NC_000001.10:g.145604314dup	NC_000001.11:g.145830810dup
rs11205303	1-149906413-T-C	1-149934520-T-C	NC_000001.10:g.149906413T>C	NC_000001.11:g.149934520T>C
rs12091730	1-155556971-G-A	1-155587180-G-A	NC_000001.10:g.155556971G>A	NC_000001.11:g.155587180G>A
rs761575824	1-168171052-CA-C	1-168201814-CA-C	NC_000001.10:g.168171053dup	NC_000001.11:g.168201815dup
rs11463354	1-172328767-T-TA	1-172359627-T-TA	NC_000001.10:g.172328780dup	NC_000001.11:g.172359640dup
rs35383942	1-201437832-C-T	1-201468704-C-T	NC_000001.10:g.201437832C>T	NC_000001.11:g.201468704C>T
rs6686987	1-202184600-C-T	1-202215472-C-T	NC_000001.10:g.202184600C>T	NC_000001.11:g.202215472C>T
rs7514172	1-203770448-T-A	1-203801320-T-A	NC_000001.10:g.203770448T>A	NC_000001.11:g.203801320T>A
rs11268668	1-204502514-T-TTCTGAAACAGGG	1-204533386-T-TTCTGAAACAGGG	NC_000001.10:g.204502517_204502518insGAAACAGGGTCT	NC_000001.11:g.204533389_204533390insGAAACAGGGTCT
rs2785646	1-208076291-G-A	1-207902946-G-A	NC_000001.10:g.208076291G>A	NC_000001.11:g.207902946G>A
rs2576261	1-217053815-T-G	1-216880473-T-G	NC_000001.10:g.217053815T>G	NC_000001.11:g.216880473T>G
rs11117758	1-217220574-G-A	1-217047232-G-A	NC_000001.10:g.217220574G>A	NC_000001.11:g.217047232G>A
rs11118563	1-220671050-C-T	1-220497708-C-T	NC_000001.10:g.220671050C>T	NC_000001.11:g.220497708C>T
rs72755295	1-242034263-A-G	1-241870961-A-G	NC_000001.10:g.242034263A>G	NC_000001.11:g.241870961A>G
rs78425380	2-10138983-T-C	2-9998855-T-C	NC_000002.11:g.10138983T>C	NC_000002.12:g.9998855T>C
rs6743383	2-19315675-T-A	2-19115914-T-A	NC_000002.11:g.19315675T>A	NC_000002.12:g.19115914T>A
rs6725517	2-25129473-A-G	2-24906604-A-G	NC_000002.11:g.25129473A>G	NC_000002.12:g.24906604A>G
rs12472404	2-29179452-G-C	2-28956586-G-C	NC_000002.11:g.29179452G>C	NC_000002.12:g.28956586G>C
rs4322799	2-29615233-T-C	2-29392367-T-C	NC_000002.11:g.29615233T>C	NC_000002.12:g.29392367T>C
rs76824772		2-39471543-T-A	NC_000002.11:g.39698684T>A	NC_000002.12:g.39471543T>A
rs553796823	2-39699510-C-CT	2-39472369-C-CT	NC_000002.11:g.39699525dup	NC_000002.12:g.39472384dup
	2-39699510-CT-C	2-39472369-CT-C	NC_000002.11:g.39699525del	NC_000002.12:g.39472384del
rs6756513	2-70172587-G-A	2-69945455-G-A	NC_000002.11:g.70172587G>A	NC_000002.12:g.69945455G>A
rs1036759	2-88358825-G-C	2-88059306-G-C	NC_000002.11:g.88358825G>C	NC_000002.12:g.88059306G>C
rs6746250	2-121058254-A-G	2-120300678-A-G	NC_000002.11:g.121058254A>G	NC_000002.12:g.120300678A>G
rs17625845	2-121089731-T-C	2-120332155-T-C	NC_000002.11:g.121089731T>C	NC_000002.12:g.120332155T>C
rs10164550	2-121159205-G-A	2-120401629-G-A	NC_000002.11:g.121159205G>A	NC_000002.12:g.120401629G>A
rs10179592	2-121246568-T-C	2-120488992-T-C	NC_000002.11:g.121246568T>C	NC_000002.12:g.120488992T>C
rs17726078	2-172974566-C-G	2-172109838-C-G	NC_000002.11:g.172974566C>G	NC_000002.12:g.172109838C>G
rs1550622	2-174212910-A-G	2-173348182-A-G	NC_000002.11:g.174212910A>G	NC_000002.12:g.173348182A>G
rs2356656	2-192381934-C-T	2-191517208-C-T	NC_000002.11:g.192381934C>T	NC_000002.12:g.191517208C>T
rs10197246	2-202204741-T-C	2-201340018-T-C	NC_000002.11:g.202204741T>C	NC_000002.12:g.201340018T>C
rs4442975	2-217920769-G-T	2-217056046-G-T	NC_000002.11:g.217920769G>T	NC_000002.12:g.217056046G>T
rs572022984	2-217955896-GA-G	2-217091173-GA-G	NC_000002.11:g.217955897del	NC_000002.12:g.217091174del
rs3821098		2-217427418-T-C	NC_000002.11:g.218292141T>C	NC_000002.12:g.217427418T>C
rs11693806	2-218292158-C-G	2-217427435-C-G	NC_000002.11:g.218292158C>G	NC_000002.12:g.217427435C>G
rs3791977	2-218714845-G-A	2-217850122-G-A	NC_000002.11:g.218714845G>A	NC_000002.12:g.217850122G>A
rs4676356	2-241388857-C-A	2-240449440-C-A	NC_000002.11:g.241388857C>A	NC_000002.12:g.240449440C>A
rs6762558	3-4742251-A-G	3-4700567-A-G	NC_000003.11:g.4742251A>G	NC_000003.12:g.4700567A>G
rs552647	3-27353716-C-A	3-27312225-C-A	NC_000003.11:g.27353716C>A	NC_000003.12:g.27312225C>A
rs62255657	3-27388664-C-G	3-27347173-C-G	NC_000003.11:g.27388664C>G	NC_000003.12:g.27347173C>G
rs112476261	3-29294845-C-T	3-29253354-C-T	NC_000003.11:g.29294845C>T	NC_000003.12:g.29253354C>T
rs17838698	3-30684907-C-T	3-30643415-C-T	NC_000003.11:g.30684907C>T	NC_000003.12:g.30643415C>T
rs56387622	3-46888198-T-C	3-46846708-T-C	NC_000003.11:g.46888198T>C	NC_000003.12:g.46846708T>C
rs371314787	3-49709912-C-CT	3-49672479-C-CT	NC_000003.11:g.49709927dup	NC_000003.12:g.49672494dup
rs138866686	3-55970777-A-AT	3-55936749-A-AT	NC_000003.11:g.55970778dup	NC_000003.12:g.55936750dup
rs2886671	3-59373745-C-T	3-59388019-C-T	NC_000003.11:g.59373745C>T	NC_000003.12:g.59388019C>T
rs147250346	3-63887449-T-TTG	3-63901773-T-TTG	NC_000003.11:g.63887451GT[6]	NC_000003.12:g.63901775GT[6]
rs9825432	3-71620370-T-G	3-71571219-T-G	NC_000003.11:g.71620370T>G	NC_000003.12:g.71571219T>G
rs13066793	3-87037543-A-G	3-86988393-A-G	NC_000003.11:g.87037543A>G	NC_000003.12:g.86988393A>G
rs639355	3-99403877-G-A	3-99685033-G-A	NC_000003.11:g.99403877G>A	NC_000003.12:g.99685033G>A
rs34207738	3-141112859-CTT-C	3-141394017-CTT-C	NC_000003.11:g.141112870_141112871del	NC_000003.12:g.141394028_141394029del
	3-141112859-CTTT-C	3-141394017-CTTT-C	NC_000003.11:g.141112869_141112871del	NC_000003.12:g.141394027_141394029del
rs1582874		3-141396377-T-C	NC_000003.11:g.141115219T>C	NC_000003.12:g.141396377T>C
rs58058861	3-172285237-G-A	3-172567447-G-A	NC_000003.11:g.172285237G>A	NC_000003.12:g.172567447G>A
rs9882792	3-189774456-C-T	3-190056667-C-T	NC_000003.11:g.189774456C>T	NC_000003.12:g.190056667C>T
rs10012017	4-38784633-G-T	4-38783012-G-T	NC_000004.11:g.38784633G>T	NC_000004.12:g.38783012G>T
rs774021038	4-84370124-TA-T	4-83448971-TA-T	NC_000004.11:g.84370135del	NC_000004.12:g.83448982del
rs6858218		4-83451050-C-T	NC_000004.11:g.84372203C>T	NC_000004.12:g.83451050C>T
rs17014016	4-89240476-G-A	4-88319324-G-A	NC_000004.11:g.89240476G>A	NC_000004.12:g.88319324G>A
rs147404208	4-92594859-TTCTTTC-T	4-91673708-TTCTTTC-T	NC_000004.11:g.92594861_92594866del	NC_000004.12:g.91673710_91673715del
rs6532340	4-92596232-G-A	4-91675081-G-A	NC_000004.11:g.92596232G>A	NC_000004.12:g.91675081G>A
rs62331150	4-106069013-G-T	4-105147856-G-T	NC_000004.11:g.106069013G>T	NC_000004.12:g.105147856G>T
rs147399132	4-126752992-A-AAT	4-125831837-A-AAT	NC_000004.11:g.126752994TA[7]	NC_000004.12:g.125831839TA[7]
	4-126752992-A-AATAT	4-125831837-A-AATAT	NC_000004.11:g.126752994TA[8]	NC_000004.12:g.125831839TA[8]
rs56039025	4-143467195-C-T	4-142546042-C-T	NC_000004.11:g.143467195C>T	NC_000004.12:g.142546042C>T
rs56229710	4-151218296-CATATTT-C	4-150297144-CATATTT-C	NC_000004.11:g.151218301_151218306del	NC_000004.12:g.150297149_150297154del
rs28436676	4-175842495-G-A	4-174921344-G-A	NC_000004.11:g.175842495G>A	NC_000004.12:g.174921344G>A
rs62334414	4-175847436-C-A	4-174926285-C-A	NC_000004.11:g.175847436C>A	NC_000004.12:g.174926285C>A
rs13147907	4-187503758-A-T	4-186582604-A-T	NC_000004.11:g.187503758A>T	NC_000004.12:g.186582604A>T
rs116095464	5-345109-T-C	5-344994-T-C	NC_000005.9:g.345109T>C	NC_000005.10:g.344994T>C
rs10069690	5-1279790-C-T	5-1279675-C-T	NC_000005.9:g.1279790C>T	NC_000005.10:g.1279675C>T
rs3215401	5-1296255-A-AG	5-1296140-A-AG	NC_000005.9:g.1296259dup	NC_000005.10:g.1296144dup
rs62329727	5-1353077-T-C	5-1352962-T-C	NC_000005.9:g.1353077T>C	NC_000005.10:g.1352962T>C
rs4866496	5-2777029-G-A	5-2776915-G-A	NC_000005.9:g.2777029G>A	NC_000005.10:g.2776915G>A
rs17611291	5-16231194-G-C	5-16231085-G-C	NC_000005.9:g.16231194G>C	NC_000005.10:g.16231085G>C
rs35130031	5-32579616-TCA-T	5-32579510-TCA-T	NC_000005.9:g.32579618_32579619del	NC_000005.10:g.32579512_32579513del
rs138335056	5-44508264-G-GT	5-44508162-G-GT	NC_000005.9:g.44508274dup	NC_000005.10:g.44508172dup
rs187108781	5-44619502-A-G	5-44619400-A-G	NC_000005.9:g.44619502A>G	NC_000005.10:g.44619400A>G
rs4613718	5-44649944-C-T	5-44649842-C-T	NC_000005.9:g.44649944C>T	NC_000005.10:g.44649842C>T
rs10941679	5-44706498-A-G	5-44706396-A-G	NC_000005.9:g.44706498A>G	NC_000005.10:g.44706396A>G
rs17343002	5-44853593-G-C	5-44853491-G-C	NC_000005.9:g.44853593G>C	NC_000005.10:g.44853491G>C
rs199562199	5-52679539-C-CA	5-53383709-C-CA	NC_000005.9:g.52679550dup	NC_000005.10:g.53383720dup
	5-52679539-C-CAA	5-53383709-C-CAA	NC_000005.9:g.52679549_52679550dup	NC_000005.10:g.53383719_53383720dup
rs113803968	5-55662540-C-CT	5-56366713-C-CT	NC_000005.9:g.55662551dup	NC_000005.10:g.56366724dup
rs889310	5-55965167-C-T	5-56669340-C-T	NC_000005.9:g.55965167C>T	NC_000005.10:g.56669340C>T
rs16886165	5-56023083-T-G	5-56727256-T-G	NC_000005.9:g.56023083T>G	NC_000005.10:g.56727256T>G
rs76250845	5-56042972-C-T	5-56747145-C-T	NC_000005.9:g.56042972C>T	NC_000005.10:g.56747145C>T
rs11949391	5-56045081-T-C	5-56749254-T-C	NC_000005.9:g.56045081T>C	NC_000005.10:g.56749254T>C
rs113778879	5-58241712-C-T	5-58945885-C-T	NC_000005.9:g.58241712C>T	NC_000005.10:g.58945885C>T
rs998169		5-58945970-A-T	NC_000005.9:g.58241797A>T	NC_000005.10:g.58945970A>T
rs755227099	5-58241707-TAAATC-T	5-58945880-TAAATC-T	NC_000005.9:g.58241708_58241712del	NC_000005.10:g.58945881_58945885del
rs3010266	5-71965007-G-A	5-72669180-G-A	NC_000005.9:g.71965007G>A	NC_000005.10:g.72669180G>A
rs157557	5-73234583-T-C	5-73938758-T-C	NC_000005.9:g.73234583T>C	NC_000005.10:g.73938758T>C
rs144028731	5-77155397-GT-G	5-77859573-GT-G	NC_000005.9:g.77155398del	NC_000005.10:g.77859574del
rs34525310	5-79180995-G-GA	5-79885172-G-GA	NC_000005.9:g.79181000dup	NC_000005.10:g.79885177dup
rs146817970	5-81512947-TA-T	5-82217128-TA-T	NC_000005.9:g.81512948del	NC_000005.10:g.82217129del
rs332529	5-90789470-G-A	5-91493653-G-A	NC_000005.9:g.90789470G>A	NC_000005.10:g.91493653G>A
rs17157372	5-104300273-G-T	5-104964572-G-T	NC_000005.9:g.104300273G>T	NC_000005.10:g.104964572G>T
rs335160	5-122478676-C-A	5-123142982-C-A	NC_000005.9:g.122478676C>A	NC_000005.10:g.123142982C>A
rs1428387	5-122705244-C-T	5-123369550-C-T	NC_000005.9:g.122705244C>T	NC_000005.10:g.123369550C>T
rs6860806	5-131640536-A-G	5-132304843-A-G	NC_000005.9:g.131640536A>G	NC_000005.10:g.132304843A>G
rs72801454	5-132405885-A-T	5-133070193-A-T	NC_000005.9:g.132405885A>T	NC_000005.10:g.133070193A>T
rs6596100	5-132407058-C-T	5-133071366-C-T	NC_000005.9:g.132407058C>T	NC_000005.10:g.133071366C>T
rs1432679	5-158244083-C-T	5-158817075-C-T	NC_000005.9:g.158244083C>T	NC_000005.10:g.158817075C>T
rs10074269	5-169591460-T-C	5-170164456-T-C	NC_000005.9:g.169591460T>C	NC_000005.10:g.170164456T>C
rs4562056		5-170164483-G-T	NC_000005.9:g.169591487G>T	NC_000005.10:g.170164483G>T
rs6864691	5-173358154-G-A	5-173931151-G-A	NC_000005.9:g.173358154G>A	NC_000005.10:g.173931151G>A
rs4868701	5-176134882-T-C	5-176707881-T-C	NC_000005.9:g.176134882T>C	NC_000005.10:g.176707881T>C
rs418053	6-13713366-G-C	6-13713134-G-C	NC_000006.11:g.13713366G>C	NC_000006.12:g.13713134G>C
rs3819405	6-16399557-C-T	6-16399326-C-T	NC_000006.11:g.16399557C>T	NC_000006.12:g.16399326C>T
rs12211970	6-18783140-G-A	6-18782909-G-A	NC_000006.11:g.18783140G>A	NC_000006.12:g.18782909G>A
rs2143407		6-20536761-G-A	NC_000006.11:g.20536992G>A	NC_000006.12:g.20536761G>A
rs543824204	6-20537845-CA-C	6-20537614-CA-C	NC_000006.11:g.20537862del	NC_000006.12:g.20537631del
	6-20537845-CAA-C	6-20537614-CAA-C	NC_000006.11:g.20537861_20537862del	NC_000006.12:g.20537630_20537631del
rs9358466	6-21923810-T-C	6-21923579-T-C	NC_000006.11:g.21923810T>C	NC_000006.12:g.21923579T>C
rs34196306	6-27425644-G-C	6-27457865-G-C	NC_000006.11:g.27425644G>C	NC_000006.12:g.27457865G>C
rs111342015	6-43227141-G-A	6-43259403-G-A	NC_000006.11:g.43227141G>A	NC_000006.12:g.43259403G>A
rs574103382	6-82263549-AAT-A	6-81553832-AAT-A	NC_000006.11:g.82263551TA[10]	NC_000006.12:g.81553834TA[10]
	6-82263549-A-AAT	6-81553832-A-AAT	NC_000006.11:g.82263551TA[12]	NC_000006.12:g.81553834TA[12]
	6-82263549-A-AATAT	6-81553832-A-AATAT	NC_000006.11:g.82263551TA[13]	NC_000006.12:g.81553834TA[13]
	6-82263549-A-AATATAT	6-81553832-A-AATATAT	NC_000006.11:g.82263551TA[14]	NC_000006.12:g.81553834TA[14]
rs146519950	6-85912194-CAA-C	6-85202476-CAA-C	NC_000006.11:g.85912196_85912197del	NC_000006.12:g.85202478_85202479del
rs12664322		6-87093953-G-C	NC_000006.11:g.87803671G>C	NC_000006.12:g.87093953G>C
rs77846138		6-87094078-CAGAAACTTTAAAAGATTCCTTTT-C	NC_000006.11:g.87803797_87803819del	NC_000006.12:g.87094079_87094101del
rs73754909	6-87803819-T-C	6-87094101-T-C	NC_000006.11:g.87803819T>C	NC_000006.12:g.87094101T>C
rs779759288	6-87803796-CAGAAACTTTAAAAGATTCCTTTT-C	6-87094078-CAGAAACTTTAAAAGATTCCTTTT-C	NC_000006.11:g.87803797_87803819dup	NC_000006.12:g.87094079_87094101dup
rs55941023	6-130341728-C-CT	6-130020583-C-CT	NC_000006.11:g.130341728_130341729insT	NC_000006.12:g.130020583_130020584insT
rs1415700		6-130024646-G-A	NC_000006.11:g.130345791G>A	NC_000006.12:g.130024646G>A
rs11390217		6-130030880-T-TA	NC_000006.11:g.130352025_130352026insA	NC_000006.12:g.130030880_130030881insA
rs2121348	6-149595505-T-C	6-149274369-T-C	NC_000006.11:g.149595505T>C	NC_000006.12:g.149274369T>C
rs6913578	6-151949806-A-C	6-151628671-A-C	NC_000006.11:g.151949806A>C	NC_000006.12:g.151628671A>C
rs60954078	6-151955914-A-G	6-151634779-A-G	NC_000006.11:g.151955914A>G	NC_000006.12:g.151634779A>G
rs57589542	6-152022664-CAAAAAAA-C	6-151701529-CAAAAAAA-C	NC_000006.11:g.152022681_152022687del	NC_000006.12:g.151701546_151701552del
	6-152022664-C-CAA	6-151701529-C-CAA	NC_000006.11:g.152022686_152022687dup	NC_000006.12:g.151701551_151701552dup
	6-152022664-C-CA	6-151701529-C-CA	NC_000006.11:g.152022687dup	NC_000006.12:g.151701552dup
rs851984	6-152023191-G-A	6-151702056-G-A	NC_000006.11:g.152023191G>A	NC_000006.12:g.151702056G>A
rs6904031	6-152055978-A-T	6-151734843-A-T	NC_000006.11:g.152055978A>T	NC_000006.12:g.151734843A>T
rs910416	6-152432902-C-T	6-152111767-C-T	NC_000006.11:g.152432902C>T	NC_000006.12:g.152111767C>T
rs9364472	6-169006947-C-G	6-168606267-C-G	NC_000006.11:g.169006947C>G	NC_000006.12:g.168606267C>G
rs6940159	6-170332621-T-C	6-170017397-T-C	NC_000006.11:g.170332621T>C	NC_000006.12:g.170017397T>C
rs7971	7-21940960-A-G	7-21901342-A-G	NC_000007.13:g.21940960A>G	NC_000007.14:g.21901342A>G
rs289997	7-25569548-C-T	7-25529928-C-T	NC_000007.13:g.25569548C>T	NC_000007.14:g.25529928C>T
rs74765302	7-28869017-G-A	7-28829400-G-A	NC_000007.13:g.28869017G>A	NC_000007.14:g.28829400G>A
rs13244925	7-55192256-A-C	7-55124563-A-C	NC_000007.13:g.55192256A>C	NC_000007.14:g.55124563A>C
rs10644978	7-91459189-A-ATT	7-91829875-A-ATT	NC_000007.13:g.91459199_91459200dup	NC_000007.14:g.91829885_91829886dup
	7-91459189-A-AT	7-91829875-A-AT	NC_000007.13:g.91459200dup	NC_000007.14:g.91829886dup
rs17268829	7-94113799-T-C	7-94484487-T-C	NC_000007.13:g.94113799T>C	NC_000007.14:g.94484487T>C
rs4439053	7-98005235-G-A	7-98375923-G-A	NC_000007.13:g.98005235G>A	NC_000007.14:g.98375923G>A
rs77370288		7-100350274-A-T	NC_000007.13:g.99947897A>T	NC_000007.14:g.100350274A>T
rs111963714	7-99948655-T-G	7-100351032-T-G	NC_000007.13:g.99948655T>G	NC_000007.14:g.100351032T>G
rs71559437	7-101552440-G-A	7-101909160-G-A	NC_000007.13:g.101552440G>A	NC_000007.14:g.101909160G>A
rs7800548	7-102481842-T-C	7-102841395-T-C	NC_000007.13:g.102481842T>C	NC_000007.14:g.102841395T>C
rs12706954	7-130656911-C-T	7-130972152-C-T	NC_000007.13:g.130656911C>T	NC_000007.14:g.130972152C>T
rs68056147	7-130674481-G-A	7-130989722-G-A	NC_000007.13:g.130674481G>A	NC_000007.14:g.130989722G>A
rs5887960	7-139943702-CT-C	7-140243902-CT-C	NC_000007.13:g.139943718del	NC_000007.14:g.140243918del
rs73160865	7-139943702-C-T	7-140243902-C-T	NC_000007.13:g.139943702C>T	NC_000007.14:g.140243902C>T
rs201664599	7-139943701-TC-T	7-140243901-TC-T	NC_000007.13:g.139943702del	NC_000007.14:g.140243902del
rs62485509	7-144048902-G-T	7-144351809-G-T	NC_000007.13:g.144048902G>T	NC_000007.14:g.144351809G>T
rs66823261	8-170692-T-C	8-220692-T-C	NC_000008.10:g.170692T>C	NC_000008.11:g.220692T>C
rs3988353	8-17787610-CT-C	8-17930101-CT-C	NC_000008.10:g.17787630del	NC_000008.11:g.17930121del
	8-17787610-CTT-C	8-17930101-CTT-C	NC_000008.10:g.17787629_17787630del
rs1028016	8-23447496-A-G	8-23589983-A-G	NC_000008.10:g.23447496A>G	NC_000008.11:g.23589983A>G
rs310295	8-23663653-C-A	8-23806140-C-A	NC_000008.10:g.23663653C>A	NC_000008.11:g.23806140C>A
rs9693444	8-29509616-A-C	8-29652100-A-C	NC_000008.10:g.29509616A>C	NC_000008.11:g.29652100A>C
rs13365225	8-36858483-A-G	8-37000965-A-G	NC_000008.10:g.36858483A>G	NC_000008.11:g.37000965A>G
rs6472903		8-75318066-G-T	NC_000008.10:g.76230301G>T	NC_000008.11:g.75318066G>T
rs1511243	8-76230943-A-G	8-75318708-A-G	NC_000008.10:g.76230943A>G	NC_000008.11:g.75318708A>G
rs72658084	8-76333056-C-T	8-75420821-C-T	NC_000008.10:g.76333056C>T	NC_000008.11:g.75420821C>T
rs1533366	8-76378165-G-T	8-75465930-G-T	NC_000008.10:g.76378165G>T	NC_000008.11:g.75465930G>T
rs62517052	8-102483100-T-C	8-101470872-T-C	NC_000008.10:g.102483100T>C	NC_000008.11:g.101470872T>C
rs12546444	8-106358620-A-T	8-105346392-A-T	NC_000008.10:g.106358620A>T	NC_000008.11:g.105346392A>T
rs13267382	8-117209548-A-G	8-116197325-A-G	NC_000008.10:g.117209548A>G	NC_000008.11:g.116197325A>G
rs62526620	8-120862186-A-G	8-119849946-A-G	NC_000008.10:g.120862186A>G	NC_000008.11:g.119849946A>G
rs35542655	8-124563705-T-C	8-123551465-T-C	NC_000008.10:g.124563705T>C	NC_000008.11:g.123551465T>C
rs12541094	8-124571581-G-A	8-123559341-G-A	NC_000008.10:g.124571581G>A	NC_000008.11:g.123559341G>A
rs7842619	8-124739913-T-G	8-123727673-T-G	NC_000008.10:g.124739913T>G	NC_000008.11:g.123727673T>G
rs35961416	8-128213561-C-CA	8-127201316-C-CA	NC_000008.10:g.128213564dup	NC_000008.11:g.127201319dup
rs12550713	8-128370949-C-G	8-127358703-C-G	NC_000008.10:g.128370949C>G	NC_000008.11:g.127358703C>G
rs10096351	8-128372172-A-G	8-127359926-A-G	NC_000008.10:g.128372172A>G	NC_000008.11:g.127359926A>G
rs1016578	8-129199566-G-A	8-128187320-G-A	NC_000008.10:g.129199566G>A	NC_000008.11:g.128187320G>A
rs7830152	8-143669254-A-G	8-142587893-A-G	NC_000008.10:g.143669254A>G	NC_000008.11:g.142587893A>G
rs10975870	9-6880263-A-G	9-6880263-A-G	NC_000009.11:g.6880263A>G	NC_000009.12:g.6880263A>G
rs12380608		9-6900255-C-T	NC_000009.11:g.6900255C>T	NC_000009.12:g.6900255C>T
rs10975887		9-6903539-C-T	NC_000009.11:g.6903539C>T	NC_000009.12:g.6903539C>T
rs10757261		9-21954954-A-G	NC_000009.11:g.21954953A>G	NC_000009.12:g.21954954A>G
rs3057314	9-21964882-CAAAA-C	9-21964883-CAAAA-C	NC_000009.11:g.21964903_21964906del	NC_000009.12:g.21964904_21964907del
	9-21964882-CA-C	9-21964882-CA-C	NC_000009.11:g.21964906del	NC_000009.12:g.21964907del
	9-21964882-CAAA-C	9-21964882-CAAA-C	NC_000009.11:g.21964904_21964906del	NC_000009.12:g.21964905_21964907del
	9-21964882-C-CA	9-21964883-C-CA	NC_000009.11:g.21964906dup	NC_000009.12:g.21964907dup
rs17694493	9-22041998-C-G	9-22041999-C-G	NC_000009.11:g.22041998C>G	NC_000009.12:g.22041999C>G
rs7032313		9-36927084-C-T	NC_000009.11:g.36927081C>T	NC_000009.12:g.36927084C>T
rs4880038	9-36928288-T-C	9-36928291-T-C	NC_000009.11:g.36928288T>C	NC_000009.12:g.36928291T>C
rs4880039		9-36928392-C-A	NC_000009.11:g.36928389C>A	NC_000009.12:g.36928392C>A
rs665889	9-87782211-T-C	9-85167296-T-C	NC_000009.11:g.87782211T>C	NC_000009.12:g.85167296T>C
rs10120432	9-98362587-T-C	9-95600305-T-C	NC_000009.11:g.98362587T>C	NC_000009.12:g.95600305T>C
rs60037937	9-110303808-TAA-T	9-107541527-TAA-T	NC_000009.11:g.110303812_110303813del	NC_000009.12:g.107541531_107541532del
rs10816625	9-110837073-A-G	9-108074792-A-G	NC_000009.11:g.110837073A>G	NC_000009.12:g.108074792A>G
rs13294895	9-110837176-C-T	9-108074895-C-T	NC_000009.11:g.110837176C>T	NC_000009.12:g.108074895C>T
rs7848334	9-110849525-G-T	9-108087244-G-T	NC_000009.11:g.110849525G>T	NC_000009.12:g.108087244G>T
rs630965	9-110885479-C-T	9-108123199-C-T	NC_000009.11:g.110885479C>T	NC_000009.12:g.108123199C>T
rs1895062	9-119313486-A-G	9-116551207-A-G	NC_000009.11:g.119313486A>G	NC_000009.12:g.116551207A>G
rs3861871	9-129424719-A-G	9-126662440-A-G	NC_000009.11:g.129424719A>G	NC_000009.12:g.126662440A>G
rs550057	9-136146597-C-T	9-133271182-T-C	NC_000009.11:g.136146597C>T	NC_000009.12:g.133271182T>C
rs55910451	10-5794652-A-G	10-5752689-A-G	NC_000010.10:g.5794652A>G	NC_000010.11:g.5752689A>G
rs10796139	10-13892298-G-A	10-13850298-G-A	NC_000010.10:g.13892298G>A	NC_000010.11:g.13850298G>A
rs7072776	10-22032942-A-G	10-21744013-A-G	NC_000010.10:g.22032942A>G	NC_000010.11:g.21744013A>G
rs112287594		10-22188198-A-C	NC_000010.10:g.22477127A>C	NC_000010.11:g.22188198A>C
rs542275778	10-22477776-ACC-A	10-22188847-ACC-A	NC_000010.10:g.22477786_22477787del	NC_000010.11:g.22188857_22188858del
	10-22477776-A-AC	10-22188847-A-AC	NC_000010.10:g.22477787dup	NC_000010.11:g.22188858dup
	10-22477776-A-ACC	10-22188847-A-ACC	NC_000010.10:g.22477786_22477787dup	NC_000010.11:g.22188857_22188858dup
rs10764337	10-22861490-A-C	10-22572561-A-C	NC_000010.10:g.22861490A>C	NC_000010.11:g.22572561A>C
rs2384736	10-38523626-C-A	10-38234698-C-A	NC_000010.10:g.38523626C>A	NC_000010.11:g.38234698C>A
rs1740750		10-38236115-G-T	NC_000010.10:g.38525043G>T	NC_000010.11:g.38236115G>T
rs10995201	10-64299890-A-G	10-62540131-A-G	NC_000010.10:g.64299890A>G	NC_000010.11:g.62540131A>G
rs6479868	10-64819996-G-T	10-63060236-G-T	NC_000010.10:g.64819996G>T	NC_000010.11:g.63060236G>T
rs111833376	10-71335574-C-T	10-69575818-C-T	NC_000010.10:g.71335574C>T	NC_000010.11:g.69575818C>T
rs753981427	10-71335572-TCC-T	10-69575816-TCC-T	NC_000010.10:g.71335573_71335574del	NC_000010.11:g.69575817_69575818del
rs12769661		10-69576046-G-A	NC_000010.10:g.71335802G>A	NC_000010.11:g.69576046G>A
rs719338	10-80851257-G-T	10-79091500-G-T	NC_000010.10:g.80851257G>T	NC_000010.11:g.79091500G>T
rs4980029	10-80886726-A-G	10-79126969-A-G	NC_000010.10:g.80886726A>G	NC_000010.11:g.79126969A>G
rs140936696	10-95292187-CAA-C	10-93532430-CAA-C	NC_000010.10:g.95292205_95292206del	NC_000010.11:g.93532448_93532449del
	10-95292187-C-CAA	10-93532430-C-CAA	NC_000010.10:g.95292205_95292206dup	NC_000010.11:g.93532448_93532449dup
rs10885405	10-114777670-C-T	10-113017911-C-T	NC_000010.10:g.114777670C>T	NC_000010.11:g.113017911C>T
rs12250948	10-115128491-T-C	10-113368732-T-C	NC_000010.10:g.115128491T>C	NC_000010.11:g.113368732T>C
rs35098964		10-121335498-C-T	NC_000010.10:g.123095012C>T	NC_000010.11:g.121335498C>T
rs7913694		10-121335672-A-G	NC_000010.10:g.123095186A>G	NC_000010.11:g.121335672A>G
rs9421410	10-123095209-G-A	10-121335695-G-A	NC_000010.10:g.123095209G>A	NC_000010.11:g.121335695G>A
rs2981579		10-121577821-A-G	NC_000010.10:g.123337335A>G	NC_000010.11:g.121577821A>G
rs45631580	10-123340107-A-G	10-121580593-A-G	NC_000010.10:g.123340107A>G	NC_000010.11:g.121580593A>G
rs35054928	10-123340431-GC-G	10-121580917-GC-G	NC_000010.10:g.123340433del	NC_000010.11:g.121580919del
rs45631563	10-123349324-A-T	10-121589810-A-T	NC_000010.10:g.123349324A>T	NC_000010.11:g.121589810A>T
rs7394715	11-433617-T-C	11-433617-T-C	NC_000011.9:g.433617T>C	NC_000011.10:g.433617T>C
rs6597981	11-803017-A-G	11-803017-A-G	NC_000011.9:g.803017A>G	NC_000011.10:g.803017A>G
rs4980386	11-1895708-C-A	11-1874478-C-A	NC_000011.9:g.1895708C>A	NC_000011.10:g.1874478C>A
rs10832963	11-18664241-T-G	11-18642694-T-G	NC_000011.9:g.18664241T>G	NC_000011.10:g.18642694T>G
rs4472923	11-42844441-C-T	11-42822891-C-T	NC_000011.9:g.42844441C>T	NC_000011.10:g.42822891C>T
rs10838267	11-44368892-G-A	11-44347342-G-A	NC_000011.9:g.44368892G>A	NC_000011.10:g.44347342G>A
rs77047825	11-46318032-C-G	11-46296481-C-G	NC_000011.9:g.46318032C>G	NC_000011.10:g.46296481C>G
rs12287832	11-65553492-C-A	11-65786021-C-A	NC_000011.9:g.65553492C>A	NC_000011.10:g.65786021C>A
rs674126	11-65571855-A-G	11-65804384-A-G	NC_000011.9:g.65571855A>G	NC_000011.10:g.65804384A>G
rs10896047	11-65572431-G-A	11-65804960-G-A	NC_000011.9:g.65572431G>A	NC_000011.10:g.65804960G>A
rs35039974	11-69328130-A-T	11-69513362-A-T	NC_000011.9:g.69328130A>T	NC_000011.10:g.69513362A>T
rs661204	11-69330983-G-A	11-69516215-G-A	NC_000011.9:g.69330983G>A	NC_000011.10:g.69516215G>A
rs78540526	11-69331418-C-T	11-69516650-C-T	NC_000011.9:g.69331418C>T	NC_000011.10:g.69516650C>T
rs7125780	11-103614438-T-G	11-103743710-T-G	NC_000011.9:g.103614438T>G	NC_000011.10:g.103743710T>G
rs199504893	11-108267402-C-CA	11-108396675-C-CA	NC_000011.9:g.108267411dup	NC_000011.10:g.108396684dup
rs10431061	11-108288808-G-T	11-108418081-G-T	NC_000011.9:g.108288808G>T	NC_000011.10:g.108418081G>T
rs610437	11-111696440-T-C	11-111825716-T-C	NC_000011.9:g.111696440T>C	NC_000011.10:g.111825716T>C
rs625145	11-116727936-A-T	11-116857220-A-T	NC_000011.9:g.116727936A>T	NC_000011.10:g.116857220A>T
rs7121616	11-122966626-A-G	11-123095918-A-G	NC_000011.9:g.122966626A>G	NC_000011.10:g.123095918A>G
rs7939702	11-129243417-T-G	11-129373522-T-G	NC_000011.9:g.129243417T>G	NC_000011.10:g.129373522T>G
rs11822830	11-129461016-A-G	11-129591121-A-G	NC_000011.9:g.129461016A>G	NC_000011.10:g.129591121A>G
rs797736	12-293626-A-G	12-184460-A-G	NC_000012.11:g.293626A>G	NC_000012.12:g.184460A>G
rs12422552	12-14413931-G-C	12-14260997-G-C	NC_000012.11:g.14413931G>C	NC_000012.12:g.14260997G>C
rs788458	12-28149568-C-T	12-27996635-C-T	NC_000012.11:g.28149568C>T	NC_000012.12:g.27996635C>T
rs7297051	12-28174817-C-T	12-28021884-C-T	NC_000012.11:g.28174817C>T	NC_000012.12:g.28021884C>T
rs11049431	12-28347382-C-T	12-28194449-C-T	NC_000012.11:g.28347382C>T	NC_000012.12:g.28194449C>T
rs11049519		12-28307285-C-T	NC_000012.11:g.28460218C>T	NC_000012.12:g.28307285C>T
rs1027113	12-29140260-G-A	12-28987327-G-A	NC_000012.11:g.29140260G>A	NC_000012.12:g.28987327G>A
rs2277339	12-57146069-T-G	12-56752285-T-G	NC_000012.11:g.57146069T>G	NC_000012.12:g.56752285T>G
rs2870876	12-70798355-A-T	12-70404575-A-T	NC_000012.11:g.70798355A>T	NC_000012.12:g.70404575A>T
rs111622698	12-83064195-G-GA	12-82670416-G-GA	NC_000012.11:g.83064203dup	NC_000012.12:g.82670424dup
rs10862899	12-85004551-C-T	12-84610772-C-T	NC_000012.11:g.85004551C>T	NC_000012.12:g.84610772C>T
rs17356907	12-96027759-A-G	12-95633983-A-G	NC_000012.11:g.96027759A>G	NC_000012.12:g.95633983A>G
rs7132703	12-103097887-C-T	12-102704109-C-T	NC_000012.11:g.103097887C>T	NC_000012.12:g.102704109C>T
rs11065822	12-111600134-G-T	12-111162330-G-T	NC_000012.11:g.111600134G>T	NC_000012.12:g.111162330G>T
rs1061657	12-115108136-T-C	12-114670331-T-C	NC_000012.11:g.115108136T>C	NC_000012.12:g.114670331T>C
rs11067551	12-115796577-A-G	12-115358772-A-G	NC_000012.11:g.115796577A>G	NC_000012.12:g.115358772A>G
rs2454399	12-115835836-T-C	12-115398031-T-C	NC_000012.11:g.115835836T>C	NC_000012.12:g.115398031T>C
rs206966	12-120832146-C-T	12-120394343-C-T	NC_000012.11:g.120832146C>T	NC_000012.12:g.120394343C>T
rs56404467	13-32839990-G-A	13-32265853-G-A	NC_000013.10:g.32839990G>A	NC_000013.11:g.32265853G>A
rs11571833	13-32972626-A-T	13-32398489-A-T	NC_000013.10:g.32972626A>T	NC_000013.11:g.32398489A>T
rs9315973	13-43501356-A-G	13-42927220-A-G	NC_000013.10:g.43501356A>G	NC_000013.11:g.42927220A>G
rs12870942	13-73806982-T-C	13-73232845-T-C	NC_000013.10:g.73806982T>C	NC_000013.11:g.73232845T>C
rs2181965	13-73960952-A-G	13-73386815-A-G	NC_000013.10:g.73960952A>G	NC_000013.11:g.73386815A>G
rs34914085	14-37128564-C-A	14-36659359-C-A	NC_000014.8:g.37128564C>A	NC_000014.9:g.36659359C>A
rs2253012	14-37228504-C-T	14-36759299-C-T	NC_000014.8:g.37228504C>T	NC_000014.9:g.36759299C>T
rs2588809	14-68660428-T-C	14-68193711-T-C	NC_000014.8:g.68660428T>C	NC_000014.9:g.68193711T>C
rs11624333	14-68979835-T-C	14-68513118-T-C	NC_000014.8:g.68979835T>C	NC_000014.9:g.68513118T>C
rs11341843	14-91751788-TC-T	14-91285444-TC-T	NC_000014.8:g.91751793del	NC_000014.9:g.91285449del
rs941764	14-91841069-A-G	14-91374725-A-G	NC_000014.8:g.91841069A>G	NC_000014.9:g.91374725A>G
rs78440108	14-93070286-C-T	14-92603941-C-T	NC_000014.8:g.93070286C>T	NC_000014.9:g.92603941C>T
rs4983544	14-105213978-T-G	14-104747641-T-G	NC_000014.8:g.105213978T>G	NC_000014.9:g.104747641T>G
rs116548064	15-46678227-C-T	15-46386029-C-T	NC_000015.9:g.46678227C>T	NC_000015.10:g.46386029C>T
rs187010898	15-46680811-C-A	15-46388613-C-A	NC_000015.9:g.46680811C>A	NC_000015.10:g.46388613C>A
rs4774565	15-50694306-A-G	15-50402109-A-G	NC_000015.9:g.50694306A>G	NC_000015.10:g.50402109A>G
rs8042593	15-66630569-G-A	15-66338231-G-A	NC_000015.9:g.66630569G>A	NC_000015.10:g.66338231G>A
rs35874463	15-67457698-A-G	15-67165360-A-G	NC_000015.9:g.67457698A>G	NC_000015.10:g.67165360A>G
rs8035987	15-75750383-T-C	15-75458042-T-C	NC_000015.9:g.75750383T>C	NC_000015.10:g.75458042T>C
rs4243034	15-75750969-G-A	15-75458628-G-A	NC_000015.9:g.75750969G>A	NC_000015.10:g.75458628G>A
rs2290202	15-91512267-G-T	15-90969037-G-T	NC_000015.9:g.91512267G>T	NC_000015.10:g.90969037G>T
rs144767203	15-100905819-A-C	15-100365614-A-C	NC_000015.9:g.100905819A>C	NC_000015.10:g.100365614A>C
rs113438754		15-100365621-G-A	NC_000015.9:g.100905826G>A	NC_000015.10:g.100365621G>A
rs58855876		15-100365714-C-T	NC_000015.9:g.100905919C>T	NC_000015.10:g.100365714C>T
rs57920543	16-4008542-CAAAAA-C	16-3958541-CAAAAA-C	NC_000016.9:g.4008559_4008563del	NC_000016.10:g.3958558_3958562del
rs11076805	16-4106788-C-A	16-4056787-C-A	NC_000016.9:g.4106788C>A	NC_000016.10:g.4056787C>A
rs12709163	16-6963972-C-G	16-6913971-C-G	NC_000016.9:g.6963972C>G	NC_000016.10:g.6913971C>G
rs1492386		16-6914338-T-C	NC_000016.9:g.6964339T>C	NC_000016.10:g.6914338T>C
rs34872983	16-10706580-G-A	16-10612723-G-A	NC_000016.9:g.10706580G>A	NC_000016.10:g.10612723G>A
rs75753503	16-23007047-G-T	16-22995726-G-T	NC_000016.9:g.23007047G>T	NC_000016.10:g.22995726G>T
rs35668161	16-52538825-C-A	16-52504913-C-A	NC_000016.9:g.52538825C>T	NC_000016.10:g.52504913C>T
rs4784227	16-52599188-C-T	16-52565276-C-T	NC_000016.9:g.52599188C>T	NC_000016.10:g.52565276C>T
rs55872725	16-53809123-C-T	16-53775211-C-T	NC_000016.9:g.53809123C>T	NC_000016.10:g.53775211C>T
rs6499648	16-53861139-C-T	16-53827227-C-T	NC_000016.9:g.53861139C>T	NC_000016.10:g.53827227C>T
rs7184573	16-53861592-G-A	16-53827680-G-A	NC_000016.9:g.53861592G>A	NC_000016.10:g.53827680G>A
rs28539243	16-54682064-G-A	16-54648152-G-A	NC_000016.9:g.54682064G>A	NC_000016.10:g.54648152G>A
rs7500067	16-80648296-A-G	16-80614399-A-G	NC_000016.9:g.80648296A>G	NC_000016.10:g.80614399A>G
rs60296580		16-85112194-C-G	NC_000016.9:g.85145800C>G	NC_000016.10:g.85112194C>G
rs9931038	16-85145977-T-C	16-85112371-T-C	NC_000016.9:g.85145977T>C	NC_000016.10:g.85112371T>C
rs12449271	16-87086492-T-C	16-87052886-T-C	NC_000016.9:g.87086492T>C	NC_000016.10:g.87052886T>C
rs62070643		17-30839284-A-G	NC_000017.10:g.29166302A>G	NC_000017.11:g.30839284A>G
rs79461387	17-29168077-G-T	17-30841059-G-T	NC_000017.10:g.29168077G>T	NC_000017.11:g.30841059G>T
rs550458309	17-29168076-AGAG-A	17-30841058-AGAG-A	NC_000017.10:g.29168077_29168079del	NC_000017.11:g.30841059_30841061del
rs150537328	17-39251123-T-C	17-41094871-T-C	NC_000017.10:g.39251123T>C	NC_000017.11:g.41094871T>C
rs11296	17-40127060-T-C	17-41975042-T-C	NC_000017.10:g.40127060T>C	NC_000017.11:g.41975042T>C
rs17881320	17-40485239-G-T	17-42333221-G-T	NC_000017.10:g.40485239G>T	NC_000017.11:g.42333221G>T
rs149370081	17-40744470-G-A	17-42592452-G-A	NC_000017.10:g.40744470G>A	NC_000017.11:g.42592452G>A
rs71363517	17-43212339-C-CT	17-45134972-C-CT	NC_000017.10:g.43212352dup	NC_000017.11:g.45134985dup
rs564706435		17-46192127-T-C	NC_000017.10:g.44269493T>C	NC_000017.11:g.46192127T>C
rs150290194		17-46205410-G-A	NC_000017.10:g.44282776G>A	NC_000017.11:g.46205410G>A
rs2668667	17-44283858-G-A	17-46206492-G-A	NC_000017.10:g.44283858G>A	NC_000017.11:g.46206492G>A
rs2628321	17-53205917-A-G	17-55128556-A-G	NC_000017.10:g.53205917A>G	NC_000017.11:g.55128556A>G
rs2787486	17-53209774-A-C	17-55132413-A-C	NC_000017.10:g.53209774A>C	NC_000017.11:g.55132413A>C
rs745570	17-77781725-A-G	17-79807926-A-G	NC_000017.10:g.77781725A>G	NC_000017.11:g.79807926A>G
rs16976596	18-11696613-C-T	18-11696614-C-T	NC_000018.9:g.11696613C>T	NC_000018.10:g.11696614C>T
rs11665269	18-20634253-C-T	18-23054290-C-T	NC_000018.9:g.20634253C>T	NC_000018.10:g.23054290C>T
rs1111207	18-24125857-T-C	18-26545893-T-C	NC_000018.9:g.24125857T>C	NC_000018.10:g.26545893T>C
rs1111208		18-26545901-C-G	NC_000018.9:g.24125865C>G	NC_000018.10:g.26545901C>G
rs527616	18-24337424-C-G	18-26757460-C-G	NC_000018.9:g.24337424C>G	NC_000018.10:g.26757460C>G
rs35369219	18-24518050-AT-A	18-26938086-AT-A	NC_000018.9:g.24518054del	NC_000018.10:g.26938090del
rs8092192	18-25407513-C-G	18-27827549-C-G	NC_000018.9:g.25407513C>G	NC_000018.10:g.27827549C>G
rs72931898	18-29981526-G-A	18-32401563-G-A	NC_000018.9:g.29981526G>A	NC_000018.10:g.32401563G>A
rs9954058	18-42411803-G-C	18-44831838-G-C	NC_000018.9:g.42411803G>C	NC_000018.10:g.44831838G>C
rs9952980	18-42888797-T-C	18-45308832-T-C	NC_000018.9:g.42888797T>C	NC_000018.10:g.45308832T>C
rs117922601	19-13249921-G-T	19-13139107-G-T	NC_000019.9:g.13249921G>T	NC_000019.10:g.13139107G>T
rs56069439	19-17393925-C-A	19-17283116-C-A	NC_000019.9:g.17393925C>A	NC_000019.10:g.17283116C>A
rs10164323	19-18569492-C-T	19-18458682-C-T	NC_000019.9:g.18569492C>T	NC_000019.10:g.18458682C>T
rs140702307	19-19517054-C-CGGGCG	19-19406245-C-CGGGCG	NC_000019.9:g.19517058_19517062dup	NC_000019.10:g.19406249_19406253dup
rs56681946	19-44283031-T-C	19-43778879-T-C	NC_000019.9:g.44283031T>C	NC_000019.10:g.43778879T>C
rs4399645	19-46166073-T-C	19-45662815-T-C	NC_000019.9:g.46166073T>C	NC_000019.10:g.45662815T>C
rs1172821	19-55816678-C-T	19-55305310-C-T	NC_000019.9:g.55816678C>T	NC_000019.10:g.55305310C>T
rs16991615	20-5948227-G-A	20-5967581-G-A	NC_000020.10:g.5948227G>A	NC_000020.11:g.5967581G>A
rs1154723	20-11379842-T-C	20-11399194-T-C	NC_000020.10:g.11379842T>C	NC_000020.11:g.11399194T>C
rs6030585	20-41613706-C-G	20-42985066-C-G	NC_000020.10:g.41613706C>G	NC_000020.11:g.42985066C>G
rs13039563	20-52296849-G-A	20-53680310-G-A	NC_000020.10:g.52296849G>A	NC_000020.11:g.53680310G>A
rs2822999	21-16364756-T-G	21-14992435-T-G	NC_000021.8:g.16364756T>G	NC_000021.9:g.14992435T>G
rs2823130	21-16566350-A-G	21-15194030-A-G	NC_000021.8:g.16566350A>G	NC_000021.9:g.15194030A>G
rs2403907	21-16574455-C-A	21-15202135-C-A	NC_000021.8:g.16574455C>A	NC_000021.9:g.15202135C>A
rs4818836	21-47762932-G-A	21-46343018-G-A	NC_000021.8:g.47762932G>A	NC_000021.9:g.46343018G>A
rs9798754	22-19766137-C-T	22-19778614-C-T	NC_000022.10:g.19766137C>T	NC_000022.11:g.19778614C>T
rs17879961	22-29121087-A-G	22-28725099-A-G	NC_000022.10:g.29121087A>G	NC_000022.11:g.28725099A>G
rs5997390	22-29135543-G-A	22-28739555-G-A	NC_000022.10:g.29135543G>A	NC_000022.11:g.28739555G>A
rs34134147	22-29203724-C-T	22-28807736-C-T	NC_000022.10:g.29203724C>T	NC_000022.11:g.28807736C>T
rs132289	22-29551872-A-G	22-29155884-A-G	NC_000022.10:g.29551872A>G	NC_000022.11:g.29155884A>G
rs132383	22-29613520-A-C	22-29217531-A-C	NC_000022.10:g.29613520A>C	NC_000022.11:g.29217531A>C
rs138179519	22-38583315-A-AAAAG	22-38187308-A-AAAAG	NC_000022.10:g.38583316_38583318A[4]GAAA[1]	NC_000022.11:g.38187309_38187311A[4]GAAA[1]
rs5750715	22-39343916-T-A	22-38947911-T-A	NC_000022.10:g.39343916T>A	NC_000022.11:g.38947911T>A
rs6001949		22-40508482-G-A	NC_000022.10:g.40904486G>A	NC_000022.11:g.40508482G>A
rs66987842	22-40904707-CT-C	22-40508703-CT-C	NC_000022.10:g.40904717del	NC_000022.11:g.40508713del
	22-40904707-C-CT	22-40508703-C-CT	NC_000022.10:g.40904717dup	NC_000022.11:g.40508713dup
rs9611990	22-43433100-C-T	22-43037094-C-T	NC_000022.10:g.43433100C>T	NC_000022.11:g.43037094C>T
rs112855987	22-45319953-G-A	22-44924073-G-A	NC_000022.10:g.45319953G>A	NC_000022.11:g.44924073G>A
rs9614984	22-45320209-G-A	22-44924329-G-A	NC_000022.10:g.45320209G>A	NC_000022.11:g.44924329G>A
rs28512361	22-46283297-G-A	22-45887417-G-A	NC_000022.10:g.46283297G>A	NC_000022.11:g.45887417G>A
