# Supplementary material for: Limitations in next-generation sequencing-based genotyping of breast cancer polygenic risk score loci
Source: Eur J Hum Genet. 2024 Jun 21;32(8):987–97. doi: 10.1038/s41431-024-01647-2 (PMC11291653; doi:10.1038/s41431-024-01647-2)
Supplement: Supplementary file 3 — Suppplementary Table 2 [file 41431_2024_1647_MOESM3_ESM.xlsx]

## Sheet: Sheet1
rsID	Locus CanRisk (hg19)	Locus gnomAD v2 (hg19)	Locus gnomAD v3 (hg38)	PRS	Expected AF	AF gnomAD v3	Flag gnomAD v3
rs707475	1-7917076-G-A	1-7917076-G-A	1-7857016-G-A	BCAC_313_BC;BRIDGES_306_BC	0.3911	0.3927			LCR = Low complexity region
rs616488	1-10566215-A-G	1-10566215-A-G	1-10506158-A-G	BCAC_313_BC;BRIDGES_306_BC	0.3291	0.3307			LQS = Low-quality site
rs2992756	1-18807339-T-C	1-18807339-T-C	1-18480845-T-C	BCAC_313_BC;BRIDGES_306_BC	0.5105	0.51			VQSR = Failed allele-specific GATK Variant Quality Score Recalibration filter
rs4233486	1-41380440-C-T	1-41380440-C-T	1-40914768-C-T	BCAC_313_BC;BRIDGES_306_BC	0.6471	0.6486
rs114282204	1-41389220-T-C	1-41389220-T-C	1-40923548-T-C	BCAC_313_BC;BRIDGES_306_BC	0.0174	0.01809
rs144105764	1-46670206-TC-T	1-46670206-TC-T	1-46204534-TC-T	BCAC_313_BC;BRIDGES_306_BC	0.3023	0.2941
rs56168262	1-51467096-CT-C	1-51467096-CT-C	1-51001424-CT-C	BCAC_313_BC;BRIDGES_306_BC	0.4856	0.3969	LCR
rs17426269	1-88156923-G-A	1-88156923-G-A	1-87691240-G-A	BCAC_313_BC;BRIDGES_306_BC	0.1544	0.1498
rs2151842	1-88428199-C-A	1-88428199-C-A	1-87962516-C-A	BCAC_313_BC;BRIDGES_306_BC	0.2478	0.2385
rs612683	1-100880328-A-T	1-100880328-A-T	1-100414772-A-T	BCAC_313_BC;BRIDGES_306_BC	0.41	0.4107
rs56097627	1-110198129-CAAA-C	1-110198129-CAAA-C	1-109655507-CAAA-C	BCAC_313_BC;BRIDGES_306_BC	0.7779	0.06805	LCR
rs7513707	1-114445880-G-A	1-114445880-G-A	1-113903258-G-A	BCAC_313_BC	0.1677	0.17
rs11552449	1-114448389-C-T	1-114448389-C-T	1-113905767-C-T	BRIDGES_306_BC	0.1673	0.1697
rs12406858	1-118141492-A-C	1-118141492-A-C	1-117598870-A-C	BCAC_313_BC;BRIDGES_306_BC	0.2654	0.2798
rs637868	1-120257110-T-C	1-120257110-T-C	1-119714487-T-C	BCAC_313_BC;BRIDGES_306_BC	0.5316	0.5361
rs41500448	1-121238279-A-G	1-121238279-A-G	1-121496481-A-G	BRIDGES_306_BC	0.1067	0.09793
rs11249433	1-121280613-A-G	1-121280613-A-G	1-121538815-A-G	BCAC_313_BC;BRIDGES_306_BC	0.4078	0.4065
rs111458676	1-121287994-A-G	1-121287994-A-G	1-121546196-A-G	BCAC_313_BC	0.1045	0.0977
rs143384623	1-145604302-C-CT	1-145604302-C-CT	1-145830798-C-CA	BCAC_313_BC;BRIDGES_306_BC	0.349	0.3764	LCR
rs11205303	1-149906413-T-C	1-149906413-T-C	1-149934520-T-C	BCAC_313_BC;BRIDGES_306_BC	0.4059	0.4067
rs12091730	1-155556971-G-A	1-155556971-G-A	1-155587180-G-A	BCAC_313_BC;BRIDGES_306_BC	0.23	0.2341
rs761575824	1-168171052-CA-C	1-168171052-CA-C	1-168201814-CA-C	BCAC_313_BC;BRIDGES_306_BC	0.1092	0.1122	LCR
rs11463354	1-172328767-T-TA	1-172328767-T-TA	1-172359627-T-TA	BCAC_313_BC;BRIDGES_306_BC	0.3264	0.3411	LCR
rs35383942	1-201437832-C-T	1-201437832-C-T	1-201468704-C-T	BCAC_313_BC;BRIDGES_306_BC	0.0552	0.05814
rs6686987	1-202184600-C-T	1-202184600-C-T	1-202215472-C-T	BCAC_313_BC;BRIDGES_306_BC	0.4008	0.3981
rs7514172	1-203770448-T-A	1-203770448-T-A	1-203801320-T-A	BCAC_313_BC;BRIDGES_306_BC	0.2734	0.2772
rs11268668	1-204502514-T-TTCTGAAACAGGG	1-204502514-T-TTCTGAAACAGGG	1-204533386-T-TTCTGAAACAGGG	BCAC_313_BC;BRIDGES_306_BC	0.7983	0.7903
rs2785646	1-208076291-G-A	1-208076291-G-A	1-207902946-G-A	BCAC_313_BC;BRIDGES_306_BC	0.3364	0.3403
rs2576261	1-217053815-T-G	1-217053815-T-G	1-216880473-T-G	BCAC_313_BC;BRIDGES_306_BC	0.3268	0.3325
rs11117758	1-217220574-G-A	1-217220574-G-A	1-217047232-G-A	BCAC_313_BC;BRIDGES_306_BC	0.2103	0.2107
rs11118563	1-220671050-C-T	1-220671050-C-T	1-220497708-C-T	BCAC_313_BC;BRIDGES_306_BC	0.2414	0.2405
rs72755295	1-242034263-A-G	1-242034263-A-G	1-241870961-A-G	BCAC_313_BC;BRIDGES_306_BC	0.0315	0.0314
rs78425380	2-10138983-T-C	2-10138983-T-C	2-9998855-T-C	BCAC_313_BC	0.1168	0.008464	LCR;LQS
rs6743383	2-19315675-T-A	2-19315675-T-A	2-19115914-T-A	BCAC_313_BC;BRIDGES_306_BC	0.5633	0.5621
rs6725517	2-25129473-A-G	2-25129473-A-G	2-24906604-A-G	BCAC_313_BC;BRIDGES_306_BC	0.4122	0.4182
rs12472404	2-29179452-G-C	2-29179452-G-C	2-28956586-G-C	BCAC_313_BC;BRIDGES_306_BC	0.2281	0.2265
rs4322799	2-29615233-T-C	2-29615233-T-C	2-29392367-T-C	BCAC_313_BC;BRIDGES_306_BC	0.2559	0.2554
rs553796823	2-39699510-C-CT	2-39699510-C-CT	2-39472369-C-CT	BCAC_313_BC;BRIDGES_306_BC	0.4647	0.5134	LCR
rs6756513	2-70172587-G-A	2-70172587-G-A	2-69945455-G-A	BCAC_313_BC;BRIDGES_306_BC	0.277	0.2761
rs1036759	2-88358825-G-C	2-88358825-G-C	2-88059306-G-C	BCAC_313_BC;BRIDGES_306_BC	0.3122	0.3093
rs6746250	2-121058254-A-G	2-121058254-A-G	2-120300678-A-G	BCAC_313_BC;BRIDGES_306_BC	0.7023	0.6976
rs17625845	2-121089731-T-C	2-121089731-T-C	2-120332155-T-C	BCAC_313_BC;BRIDGES_306_BC	0.195	0.1931
rs10164550	2-121159205-G-A	2-121159205-G-A	2-120401629-G-A	BCAC_313_BC;BRIDGES_306_BC	0.3574	0.3481
rs10179592	2-121246568-T-C	2-121246568-T-C	2-120488992-T-C	BCAC_313_BC;BRIDGES_306_BC	0.897	0.8983
rs17726078	2-172974566-C-G	2-172974566-C-G	2-172109838-C-G	BCAC_313_BC;BRIDGES_306_BC	0.4722	0.4715
rs1550622	2-174212910-A-G	2-174212910-A-G	2-173348182-A-G	BCAC_313_BC;BRIDGES_306_BC	0.8442	0.8411
rs2356656	2-192381934-C-T	2-192381934-C-T	2-191517208-C-T	BCAC_313_BC;BRIDGES_306_BC	0.8641	0.863
rs10197246	2-202204741-T-C	2-202204741-T-C	2-201340018-T-C	BCAC_313_BC;BRIDGES_306_BC	0.7223	0.7207
rs4442975	2-217920769-G-T	2-217920769-G-T	2-217056046-G-T	BCAC_313_BC;BRIDGES_306_BC	0.5027	0.5011
rs572022984	2-217955896-GA-G	2-217955896-GA-G	2-217091173-GA-G	BCAC_313_BC;BRIDGES_306_BC	0.0364	0	Allele count is zero
rs11693806	2-218292158-C-G	2-218292158-C-G	2-217427435-C-G	BCAC_313_BC;BRIDGES_306_BC	0.7289	0.7423
rs3791977	2-218714845-G-A	2-218714845-G-A	2-217850122-G-A	BCAC_313_BC;BRIDGES_306_BC	0.39	0.3892
rs4676356	2-241388857-C-A	2-241388857-C-A	2-240449440-C-A	BCAC_313_BC;BRIDGES_306_BC	0.9759	0.9752
rs6762558	3-4742251-A-G	3-4742251-A-G	3-4700567-A-G	BCAC_313_BC;BRIDGES_306_BC	0.3865	0.3842
rs552647	3-27353716-C-A	3-27353716-C-A	3-27312225-C-A	BCAC_313_BC;BRIDGES_306_BC	0.5236	0.5322
rs62255657	3-27388664-C-G	3-27388664-C-G	3-27347173-C-G	BCAC_313_BC;BRIDGES_306_BC	0.2708	0.2729
rs112476261	3-29294845-C-T	3-29294845-C-T	3-29253354-C-T	BCAC_313_BC;BRIDGES_306_BC	0.016	0.01532
rs17838698	3-30684907-C-T	3-30684907-C-T	3-30643415-C-T	BCAC_313_BC;BRIDGES_306_BC	0.2962	0.2964
rs56387622	3-46888198-T-C	3-46888198-T-C	3-46846708-T-C	BCAC_313_BC;BRIDGES_306_BC	0.1063	0.1017
rs371314787	3-49709912-C-CT	3-49709912-C-CT	3-49672479-C-CT	BCAC_313_BC;BRIDGES_306_BC	0.2847	0.2906	LCR
rs138866686	3-55970777-A-AT	3-55970777-A-AT	3-55936749-A-AT	BCAC_313_BC;BRIDGES_306_BC	0.0307	0.02718
rs2886671	3-59373745-C-T	3-59373745-C-T	3-59388019-C-T	BCAC_313_BC;BRIDGES_306_BC	0.4281	0.4188
rs147250346	3-63887449-T-TTG	3-63887449-T-TTG	3-63901773-T-TTG	BCAC_313_BC;BRIDGES_306_BC	0.1326	0.1301
rs9825432	3-71620370-T-G	3-71620370-T-G	3-71571219-T-G	BCAC_313_BC;BRIDGES_306_BC	0.6428	0.6366
rs13066793	3-87037543-A-G	3-87037543-A-G	3-86988393-A-G	BCAC_313_BC;BRIDGES_306_BC	0.0916	0.09056
rs639355	3-99403877-G-A	3-99403877-G-A	3-99685033-G-A	BCAC_313_BC;BRIDGES_306_BC	0.4843	0.4862
rs34207738	3-141112859-CTT-C	3-141112859-CTT-C	3-141394017-CTT-C	BCAC_313_BC;BRIDGES_306_BC	0.4205	0.4076	LCR
rs58058861	3-172285237-G-A	3-172285237-G-A	3-172567447-G-A	BCAC_313_BC;BRIDGES_306_BC	0.2127	0.2171
rs9882792	3-189774456-C-T	3-189774456-C-T	3-190056667-C-T	BCAC_313_BC;BRIDGES_306_BC	0.2187	0.2222
rs10012017	4-38784633-G-T	4-38784633-G-T	4-38783012-G-T	BCAC_313_BC;BRIDGES_306_BC	0.2502	0.237
rs774021038	4-84370124-TAA-TA	4-84370124-TA-T	4-83448971-TA-T	BCAC_313_BC;BRIDGES_306_BC	0.5353	0.503	LCR
rs17014016	4-89240476-G-A	4-89240476-G-A	4-88319324-G-A	BCAC_313_BC;BRIDGES_306_BC	0.4422	0.4431
rs147404208	4-92594859-TTCTTTC-T	4-92594859-TTCTTTC-T	4-91673708-TTCTTTC-T	BCAC_313_BC	0.4386	0.4911	LCR
rs6532340	4-92596232-G-A	4-92596232-G-A	4-91675081-G-A	BRIDGES_306_BC	0.4662	0.4685
rs62331150	4-106069013-G-T	4-106069013-G-T	4-105147856-G-T	BCAC_313_BC;BRIDGES_306_BC	0.2286	0.4214	LQS
rs147399132	4-126752992-A-AAT	4-126752992-A-AAT	4-125831837-A-AAT	BCAC_313_BC	0.5123	0.5175
rs56039025	4-143467195-C-T	4-143467195-C-T	4-142546042-C-T	BCAC_313_BC;BRIDGES_306_BC	0.1106	0.1085
rs56229710	4-151218296-CATATTT-C	4-151218296-CATATTT-C	4-150297144-CATATTT-C	BCAC_313_BC;BRIDGES_306_BC	0.6519	0.6475
rs28436676	4-175842495-G-A	4-175842495-G-A	4-174921344-G-A	BCAC_313_BC;BRIDGES_306_BC	0.1179	0.1207
rs62334414	4-175847436-C-A	4-175847436-C-A	4-174926285-C-A	BCAC_313_BC;BRIDGES_306_BC	0.3424	0.3394
rs13147907	4-187503758-A-T	4-187503758-A-T	4-186582604-A-T	BCAC_313_BC;BRIDGES_306_BC	0.4503	0.449
rs116095464	5-345109-T-C	5-345109-T-C	5-344994-T-C	BCAC_313_BC;BRIDGES_306_BC	0.0553	0.05122	LCR
rs10069690	5-1279790-C-T	5-1279790-C-T	5-1279675-C-T	BCAC_313_BC;BRIDGES_306_BC	0.2575	0.2591
rs3215401	5-1296255-A-AG	5-1296255-A-AG	5-1296140-A-AG	BCAC_313_BC;BRIDGES_306_BC	0.3084	0.306
rs62329727	5-1353077-T-C	5-1353077-T-C	5-1352962-T-C	BCAC_313_BC;BRIDGES_306_BC	0.0129	0.01223
rs4866496	5-2777029-G-A	5-2777029-G-A	5-2776915-G-A	BCAC_313_BC;BRIDGES_306_BC	0.4168	0.4153
rs17611291	5-16231194-G-C	5-16231194-G-C	5-16231085-G-C	BCAC_313_BC;BRIDGES_306_BC	0.556	0.5629
rs35130031	5-32579616-TCA-T	5-32579616-TCA-T	5-32579510-TCA-T	BCAC_313_BC;BRIDGES_306_BC	0.485	0.4826
rs138335056	5-44508264-G-GT	5-44508264-G-GT	5-44508162-G-GT	BCAC_313_BC;BRIDGES_306_BC	0.125	0.1211	LCR
rs187108781	5-44619502-A-G	5-44619502-A-G	5-44619400-A-G	BCAC_313_BC;BRIDGES_306_BC	0.1561	0.1522
rs4613718	5-44649944-C-T	5-44649944-C-T	5-44649842-C-T	BCAC_313_BC;BRIDGES_306_BC	0.5992	0.6008
rs10941679	5-44706498-A-G	5-44706498-A-G	5-44706396-A-G	BCAC_313_BC;BRIDGES_306_BC	0.2446	0.2516
rs17343002	5-44853593-G-C	5-44853593-G-C	5-44853491-G-C	BCAC_313_BC;BRIDGES_306_BC	0.3103	0.3096
rs199562199	5-52679539-C-CA	5-52679539-C-CA	5-53383709-C-CA	BCAC_313_BC;BRIDGES_306_BC	0.1001	0.109	LCR
rs113803968	5-55662540-C-CT	5-55662540-C-CT	5-56366713-C-CT	BCAC_313_BC;BRIDGES_306_BC	0.3657	0.3631	LCR
rs889310	5-55965167-C-T	5-55965167-C-T	5-56669340-C-T	BCAC_313_BC;BRIDGES_306_BC	0.5602	0.5605
rs16886165	5-56023083-T-G	5-56023083-T-G	5-56727256-T-G	BCAC_313_BC;BRIDGES_306_BC	0.1586	0.1613
rs76250845	5-56042972-C-T	5-56042972-C-T	5-56747145-C-T	BCAC_313_BC;BRIDGES_306_BC	0.0532	0.05294
rs11949391	5-56045081-T-C	5-56045081-T-C	5-56749254-T-C	BCAC_313_BC;BRIDGES_306_BC	0.1639	0.1611
rs113778879	5-58241712-C-T	5-58241712-C-T	5-58945885-C-T	BCAC_313_BC	0.5762		not found
rs3010266	5-71965007-G-A	5-71965007-G-A	5-72669180-G-A	BCAC_313_BC	0.2542	0.2555
rs157557	5-73234583-T-C	5-73234583-T-C	5-73938758-T-C	BCAC_313_BC;BRIDGES_306_BC	0.3192	0.3238
rs144028731	5-77155397-GT-G	5-77155397-GT-G	5-77859573-GT-G	BCAC_313_BC;BRIDGES_306_BC	0.3476	0.3395
rs34525310	5-79180995-G-GA	5-79180995-G-GA	5-79885172-G-GA	BCAC_313_BC;BRIDGES_306_BC	0.1758	0.1695
rs146817970	5-81512947-TA-T	5-81512947-TA-T	5-82217128-TA-T	BCAC_313_BC;BRIDGES_306_BC	0.2484	0.2461
rs332529	5-90789470-G-A	5-90789470-G-A	5-91493653-G-A	BCAC_313_BC;BRIDGES_306_BC	0.1578	0.1577
rs17157372	5-104300273-G-T	5-104300273-G-T	5-104964572-G-T	BCAC_313_BC;BRIDGES_306_BC	0.1743	0.1831
rs335160	5-122478676-C-A	5-122478676-C-A	5-123142982-C-A	BCAC_313_BC;BRIDGES_306_BC	0.743	0.745
rs1428387	5-122705244-C-T	5-122705244-C-T	5-123369550-C-T	BCAC_313_BC;BRIDGES_306_BC	0.0286	0.03112
rs6860806	5-131640536-A-G	5-131640536-A-G	5-132304843-A-G	BCAC_313_BC;BRIDGES_306_BC	0.5477	0.538
rs72801454	5-132405885-A-T	5-132405885-A-T	5-133070193-A-T	BRIDGES_306_BC	0.2446	0.2327
rs6596100	5-132407058-C-T	5-132407058-C-T	5-133071366-C-T	BCAC_313_BC	0.2467	0.2359
rs1432679	5-158244083-C-T	5-158244083-C-T	5-158817075-C-T	BCAC_313_BC;BRIDGES_306_BC	0.5675	0.5612
rs10074269	5-169591460-T-C	5-169591460-T-C	5-170164456-T-C	BCAC_313_BC;BRIDGES_306_BC	0.3393	0.3415
rs6864691	5-173358154-G-A	5-173358154-G-A	5-173931151-G-A	BCAC_313_BC;BRIDGES_306_BC	0.4156	0.4169
rs4868701	5-176134882-T-C	5-176134882-T-C	5-176707881-T-C	BCAC_313_BC;BRIDGES_306_BC	0.5462	0.5436
rs418053	6-13713366-G-C	6-13713366-G-C	6-13713134-G-C	BCAC_313_BC;BRIDGES_306_BC	0.5671	0.5694
rs3819405	6-16399557-C-T	6-16399557-C-T	6-16399326-C-T	BCAC_313_BC;BRIDGES_306_BC	0.3313	0.3295
rs12211970	6-18783140-G-A	6-18783140-G-A	6-18782909-G-A	BCAC_313_BC;BRIDGES_306_BC	0.6213	0.6209
rs543824204	6-20537845-CA-C	6-20537845-CA-C	6-20537614-CA-C	BCAC_313_BC;BRIDGES_306_BC	0.4741	0.3405	LCR
rs9358466	6-21923810-T-C	6-21923810-T-C	6-21923579-T-C	BCAC_313_BC;BRIDGES_306_BC	0.4321	0.429
rs34196306	6-27425644-G-C	6-27425644-G-C	6-27457865-G-C	BCAC_313_BC;BRIDGES_306_BC	0.0825	0.08147
rs111342015	6-43227141-G-A	6-43227141-G-A	6-43259403-G-A	BCAC_313_BC;BRIDGES_306_BC	0.0964	0.09736
rs574103382	6-82263549-AAT-A	6-82263549-AAT-A	6-81553832-AAT-A	BCAC_313_BC	0.424	0.3242	LCR
rs146519950	6-85912194-CAA-C	6-85912194-CAA-C	6-85202476-CAA-C	BCAC_313_BC;BRIDGES_306_BC	0.0621	0.06432
rs73754909	6-87803819-T-C	6-87803819-T-C	6-87094101-T-C	BCAC_313_BC;BRIDGES_306_BC	0.2809		not found
rs55941023	6-130341728-C-CT	6-130341728-C-CT	6-130020583-C-CT	BCAC_313_BC;BRIDGES_306_BC	0.7113	0.7082
rs2121348	6-149595505-T-C	6-149595505-T-C	6-149274369-T-C	BCAC_313_BC;BRIDGES_306_BC	0.206	0.2044
rs6913578	6-151949806-A-C	6-151949806-A-C	6-151628671-A-C	BCAC_313_BC;BRIDGES_306_BC	0.3091	0.3117
rs60954078	6-151955914-A-G	6-151955914-A-G	6-151634779-A-G	BCAC_313_BC;BRIDGES_306_BC	0.0726	0.1519	LCR
rs57589542	6-152022664-CAAAAAAA-C	6-152022664-CAAAAAAA-C	6-151701529-CAAAAAAA-C	BCAC_313_BC;BRIDGES_306_BC	0.613	0.5048	LCR
rs851984	6-152023191-G-A	6-152023191-G-A	6-151702056-G-A	BCAC_313_BC;BRIDGES_306_BC	0.3938	0.3986
rs6904031	6-152055978-A-T	6-152055978-A-T	6-151734843-A-T	BCAC_313_BC;BRIDGES_306_BC	0.0622	0.05916
rs910416	6-152432902-C-T	6-152432902-C-T	6-152111767-C-T	BCAC_313_BC;BRIDGES_306_BC	0.5114	0.5127
rs9364472	6-169006947-C-G	6-169006947-C-G	6-168606267-C-G	BCAC_313_BC;BRIDGES_306_BC	0.5186	0.5123
rs6940159	6-170332621-T-C	6-170332621-T-C	6-170017397-T-C	BCAC_313_BC;BRIDGES_306_BC	0.6183	0.6132
rs7971	7-21940960-A-G	7-21940960-A-G	7-21901342-A-G	BCAC_313_BC;BRIDGES_306_BC	0.3531	0.3605
rs289997	7-25569548-C-T	7-25569548-C-T	7-25529928-C-T	BCAC_313_BC;BRIDGES_306_BC	0.1647	0.1579
rs74765302	7-28869017-G-A	7-28869017-G-A	7-28829400-G-A	BCAC_313_BC;BRIDGES_306_BC	0.1069	0.1066
rs13244925	7-55192256-A-C	7-55192256-A-C	7-55124563-A-C	BCAC_313_BC;BRIDGES_306_BC	0.5492	0.5521
rs10644978	7-91459189-A-ATT	7-91459189-A-ATT	7-91829875-A-ATT	BCAC_313_BC;BRIDGES_306_BC	0.3332	0.3675	LCR
rs17268829	7-94113799-T-C	7-94113799-T-C	7-94484487-T-C	BCAC_313_BC;BRIDGES_306_BC	0.2819	0.2867
rs4439053	7-98005235-G-A	7-98005235-G-A	7-98375923-G-A	BCAC_313_BC;BRIDGES_306_BC	0.1618	0.1668
rs111963714	7-99948655-T-G	7-99948655-T-G	7-100351032-T-G	BCAC_313_BC;BRIDGES_306_BC	0.2083	0.1425
rs71559437	7-101552440-G-A	7-101552440-G-A	7-101909160-G-A	BCAC_313_BC;BRIDGES_306_BC	0.1281	0.1197
rs7800548	7-102481842-T-C	7-102481842-T-C	7-102841395-T-C	BCAC_313_BC;BRIDGES_306_BC	0.3429	0.3456
rs12706954	7-130656911-C-T	7-130656911-C-T	7-130972152-C-T	BCAC_313_BC;BRIDGES_306_BC	0.3747	0.3754
rs68056147	7-130674481-G-A	7-130674481-G-A	7-130989722-G-A	BCAC_313_BC;BRIDGES_306_BC	0.2971	0.2991
rs5887960	7-139943702-CT-C	7-139943702-CT-C	7-140243902-CT-C	BCAC_313_BC;BRIDGES_306_BC	0.5378	0.4091	LCR
rs62485509	7-144048902-G-T	7-144048902-G-T	7-144351809-G-T	BCAC_313_BC;BRIDGES_306_BC	0.2289	0.2152
rs66823261	8-170692-T-C	8-170692-T-C	8-220692-T-C	BCAC_313_BC;BRIDGES_306_BC	0.2236	0.2151
rs3988353	8-17787610-CT-C	8-17787610-CT-C	8-17930101-CT-C	BCAC_313_BC;BRIDGES_306_BC	0.6217	0.4462	LCR;VQSR
rs1028016	8-23447496-A-G	8-23447496-A-G	8-23589983-A-G	BCAC_313_BC;BRIDGES_306_BC	0.6431	0.6407
rs310295	8-23663653-C-A	8-23663653-C-A	8-23806140-C-A	BCAC_313_BC;BRIDGES_306_BC	0.4048	0.4112
rs9693444	8-29509616-A-C	8-29509616-A-C	8-29652100-A-C	BCAC_313_BC;BRIDGES_306_BC	0.6758	0.6762
rs13365225	8-36858483-A-G	8-36858483-A-G	8-37000965-A-G	BCAC_313_BC;BRIDGES_306_BC	0.1773	0.1792
rs1511243	8-76230943-A-G	8-76230943-A-G	8-75318708-A-G	BCAC_313_BC;BRIDGES_306_BC	0.8289	0.8294
rs72658084	8-76333056-C-T	8-76333056-C-T	8-75420821-C-T	BCAC_313_BC;BRIDGES_306_BC	0.0878	0.08743
rs1533366	8-76378165-G-T	8-76378165-G-T	8-75465930-G-T	BCAC_313_BC;BRIDGES_306_BC	0.3562	0.3538
rs62517052	8-102483100-T-C	8-102483100-T-C	8-101470872-T-C	BCAC_313_BC;BRIDGES_306_BC	0.0954	0.1011
rs12546444	8-106358620-A-T	8-106358620-A-T	8-105346392-A-T	BCAC_313_BC;BRIDGES_306_BC	0.1014	0.09687	LCR
rs13267382	8-117209548-A-G	8-117209548-A-G	8-116197325-A-G	BCAC_313_BC;BRIDGES_306_BC	0.6468	0.6418
rs62526620	8-120862186-A-G	8-120862186-A-G	8-119849946-A-G	BCAC_313_BC;BRIDGES_306_BC	0.1342	0.1342
rs35542655	8-124563705-T-C	8-124563705-T-C	8-123551465-T-C	BCAC_313_BC;BRIDGES_306_BC	0.1467	0.1494
rs12541094	8-124571581-G-A	8-124571581-G-A	8-123559341-G-A	BCAC_313_BC;BRIDGES_306_BC	0.4177	0.4183
rs7842619	8-124739913-T-G	8-124739913-T-G	8-123727673-T-G	BCAC_313_BC;BRIDGES_306_BC	0.4046	0.4202
rs35961416	8-128213561-C-CA	8-128213561-C-CA	8-127201316-C-CA	BCAC_313_BC;BRIDGES_306_BC	0.4183	0.4149
rs12550713	8-128370949-C-G	8-128370949-C-G	8-127358703-C-G	BCAC_313_BC;BRIDGES_306_BC	0.4025	0.4077
rs10096351	8-128372172-A-G	8-128372172-A-G	8-127359926-A-G	BCAC_313_BC;BRIDGES_306_BC	0.5422	0.5536
rs1016578	8-129199566-G-A	8-129199566-G-A	8-128187320-G-A	BCAC_313_BC;BRIDGES_306_BC	0.1719	0.1791
rs7830152	8-143669254-A-G	8-143669254-A-G	8-142587893-A-G	BCAC_313_BC;BRIDGES_306_BC	0.3333	0.3402
rs10975870	9-6880263-A-G	9-6880263-A-G	9-6880263-A-G	BCAC_313_BC;BRIDGES_306_BC	0.29	0.2882
rs3057314	9-21964882-CAAAA-C	9-21964882-CAAAA-C	9-21964883-CAAAA-C	BCAC_313_BC;BRIDGES_306_BC	0.321	0.2794	LCR
rs17694493	9-22041998-C-G	9-22041998-C-G	9-22041999-C-G	BCAC_313_BC;BRIDGES_306_BC	0.137	0.1387
rs4880038	9-36928288-T-C	9-36928288-T-C	9-36928291-T-C	BCAC_313_BC;BRIDGES_306_BC	0.5427	0.5446
rs665889	9-87782211-T-C	9-87782211-T-C	9-85167296-T-C	BCAC_313_BC;BRIDGES_306_BC	0.5174	0.5076
rs10120432	9-98362587-T-C	9-98362587-T-C	9-95600305-T-C	BCAC_313_BC;BRIDGES_306_BC	0.0928	0.094
rs60037937	9-110303808-TAA-T	9-110303808-TAA-T	9-107541527-TAA-T	BCAC_313_BC;BRIDGES_306_BC	0.2032	0.2048	LCR
rs10816625	9-110837073-A-G	9-110837073-A-G	9-108074792-A-G	BCAC_313_BC;BRIDGES_306_BC	0.0627	0.06426
rs13294895	9-110837176-C-T	9-110837176-C-T	9-108074895-C-T	BCAC_313_BC;BRIDGES_306_BC	0.1757	0.1735
rs7848334	9-110849525-G-T	9-110849525-G-T	9-108087244-G-T	BCAC_313_BC;BRIDGES_306_BC	0.5942	0.6031
rs630965	9-110885479-C-T	9-110885479-C-T	9-108123199-C-T	BCAC_313_BC;BRIDGES_306_BC	0.6183	0.6237
rs1895062	9-119313486-A-G	9-119313486-A-G	9-116551207-A-G	BCAC_313_BC;BRIDGES_306_BC	0.409	0.4027
rs3861871	9-129424719-A-G	9-129424719-A-G	9-126662440-A-G	BCAC_313_BC;BRIDGES_306_BC	0.4583	0.4554
rs550057	9-136146597-C-T	9-136146597-C-T	9-133271182-T-C	BCAC_313_BC;BRIDGES_306_BC	0.271	0.7384
rs55910451	10-5794652-A-G	10-5794652-A-G	10-5752689-A-G	BCAC_313_BC;BRIDGES_306_BC	0.2169	0.2198
rs10796139	10-13892298-G-A	10-13892298-G-A	10-13850298-G-A	BCAC_313_BC;BRIDGES_306_BC	0.4415	0.4503
rs7072776	10-22032942-A-G	10-22032942-A-G	10-21744013-A-G	BCAC_313_BC;BRIDGES_306_BC	0.7104	0.7132
rs542275778	10-22477776-ACC-A	10-22477776-ACC-A	10-22188847-ACC-A	BCAC_313_BC;BRIDGES_306_BC	0.0214	0.02492	LCR
rs10764337	10-22861490-A-C	10-22861490-A-C	10-22572561-A-C	BCAC_313_BC;BRIDGES_306_BC	0.9398	0.9373
rs2384736	10-38523626-C-A	10-38523626-C-A	10-38234698-C-A	BCAC_313_BC;BRIDGES_306_BC	0.374	0.0002525	LQS;LCR
rs10995201	10-64299890-A-G	10-64299890-A-G	10-62540131-A-G	BCAC_313_BC;BRIDGES_306_BC	0.1541	0.1585	LCR
rs6479868	10-64819996-G-T	10-64819996-G-T	10-63060236-G-T	BCAC_313_BC;BRIDGES_306_BC	0.1988	0.1935
rs111833376	10-71335574-C-T	10-71335574-C-T	10-69575818-C-T	BCAC_313_BC;BRIDGES_306_BC	0.3122	0.06992	LCR
rs719338	10-80851257-G-T	10-80851257-G-T	10-79091500-G-T	BCAC_313_BC;BRIDGES_306_BC	0.6117	0.6112
rs4980029	10-80886726-A-G	10-80886726-A-G	10-79126969-A-G	BCAC_313_BC;BRIDGES_306_BC	0.1617	0.1603
rs140936696	10-95292187-CAA-C	10-95292187-CAA-C	10-93532430-CAA-C	BCAC_313_BC;BRIDGES_306_BC	0.8177	0.7074	LCR
rs10885405	10-114777670-C-T	10-114777670-C-T	10-113017911-C-T	BCAC_313_BC;BRIDGES_306_BC	0.4646	0.4725
rs12250948	10-115128491-T-C	10-115128491-T-C	10-113368732-T-C	BCAC_313_BC;BRIDGES_306_BC	0.7873	0.7833
rs9421410	10-123095209-G-A	10-123095209-G-A	10-121335695-G-A	BCAC_313_BC;BRIDGES_306_BC	0.3246	0.3187
rs45631580	10-123340107-A-G	10-123340107-A-G	10-121580593-A-G	BCAC_313_BC;BRIDGES_306_BC	0.0643	0.06361
rs35054928	10-123340431-GC-G	10-123340431-GC-G	10-121580917-GC-G	BCAC_313_BC;BRIDGES_306_BC	0.5971	0.5929
rs45631563	10-123349324-A-T	10-123349324-A-T	10-121589810-A-T	BCAC_313_BC;BRIDGES_306_BC	0.0475	0.0479
rs7394715	11-433617-T-C	11-433617-T-C	11-433617-T-C	BCAC_313_BC;BRIDGES_306_BC	0.794	0.7986
rs6597981	11-803017-A-G	11-803017-A-G	11-803017-A-G	BCAC_313_BC;BRIDGES_306_BC	0.5185	0.5178
rs4980386	11-1895708-C-A	11-1895708-C-A	11-1874478-C-A	BCAC_313_BC;BRIDGES_306_BC	0.3918	0.3874
rs10832963	11-18664241-T-G	11-18664241-T-G	11-18642694-T-G	BCAC_313_BC;BRIDGES_306_BC	0.7344	0.7389
rs4472923	11-42844441-C-T	11-42844441-C-T	11-42822891-C-T	BCAC_313_BC;BRIDGES_306_BC	0.3256	0.3258
rs10838267	11-44368892-G-A	11-44368892-G-A	11-44347342-G-A	BCAC_313_BC;BRIDGES_306_BC	0.5492	0.552
rs77047825	11-46318032-C-G	11-46318032-C-G	11-46296481-C-G	BCAC_313_BC;BRIDGES_306_BC	0.0647	0.07153
rs12287832	11-65553492-C-A	11-65553492-C-A	11-65786021-C-A	BCAC_313_BC;BRIDGES_306_BC	0.1865	0.188
rs674126	11-65571855-A-G	11-65571855-A-G	11-65804384-A-G	BRIDGES_306_BC	0.4857	0.4884
rs10896047	11-65572431-G-A	11-65572431-G-A	11-65804960-G-A	BCAC_313_BC	0.4852	0.4886
rs35039974	11-69328130-A-T	11-69328130-A-T	11-69513362-A-T	BCAC_313_BC;BRIDGES_306_BC	0.2143	0.2099
rs661204	11-69330983-G-A	11-69330983-G-A	11-69516215-G-A	BCAC_313_BC;BRIDGES_306_BC	0.1231	0.1247
rs78540526	11-69331418-C-T	11-69331418-C-T	11-69516650-C-T	BCAC_313_BC;BRIDGES_306_BC	0.0745	0.07589
rs7125780	11-103614438-T-G	11-103614438-T-G	11-103743710-T-G	BCAC_313_BC	0.6536	0.6511	LCR
rs199504893	11-108267402-C-CA	11-108267402-C-CA	11-108396675-C-CA	BCAC_313_BC	0.4168	0.4206	LCR
rs10431061	11-108288808-G-T	11-108288808-G-T	11-108418081-G-T	BRIDGES_306_BC	0.4196	0.4237
rs610437	11-111696440-T-C	11-111696440-T-C	11-111825716-T-C	BCAC_313_BC;BRIDGES_306_BC	0.6232	0.625
rs625145	11-116727936-A-T	11-116727936-A-T	11-116857220-A-T	BCAC_313_BC;BRIDGES_306_BC	0.1973	0.199
rs7121616	11-122966626-A-G	11-122966626-A-G	11-123095918-A-G	BCAC_313_BC;BRIDGES_306_BC	0.2896	0.2891
rs7939702	11-129243417-T-G	11-129243417-T-G	11-129373522-T-G	BCAC_313_BC;BRIDGES_306_BC	0.8589	0.8604
rs11822830	11-129461016-A-G	11-129461016-A-G	11-129591121-A-G	BCAC_313_BC;BRIDGES_306_BC	0.5959	0.6005
rs797736	12-293626-A-G	12-293626-A-G	12-184460-A-G	BCAC_313_BC	0.3729	0.3738
rs12422552	12-14413931-G-C	12-14413931-G-C	12-14260997-G-C	BCAC_313_BC;BRIDGES_306_BC	0.2602	0.2617
rs788458	12-28149568-C-T	12-28149568-C-T	12-27996635-C-T	BCAC_313_BC;BRIDGES_306_BC	0.1191	0.1188
rs7297051	12-28174817-C-T	12-28174817-C-T	12-28021884-C-T	BCAC_313_BC;BRIDGES_306_BC	0.244	0.2428
rs11049431	12-28347382-C-T	12-28347382-C-T	12-28194449-C-T	BCAC_313_BC;BRIDGES_306_BC	0.2151	0.2165
rs1027113	12-29140260-G-A	12-29140260-G-A	12-28987327-G-A	BCAC_313_BC;BRIDGES_306_BC	0.9124	0.9173
rs2277339	12-57146069-T-G	12-57146069-T-G	12-56752285-T-G	BCAC_313_BC;BRIDGES_306_BC	0.1025	0.1035
rs2870876	12-70798355-A-T	12-70798355-A-T	12-70404575-A-T	BCAC_313_BC;BRIDGES_306_BC	0.1834	0.1797
rs111622698	12-83064195-G-GA	12-83064195-G-GA	12-82670416-G-GA	BCAC_313_BC;BRIDGES_306_BC	0.0986	0.1017
rs10862899	12-85004551-C-T	12-85004551-C-T	12-84610772-C-T	BCAC_313_BC;BRIDGES_306_BC	0.4999	0.5259
rs17356907	12-96027759-A-G	12-96027759-A-G	12-95633983-A-G	BCAC_313_BC;BRIDGES_306_BC	0.3	0.2999
rs7132703	12-103097887-C-T	12-103097887-C-T	12-102704109-C-T	BCAC_313_BC;BRIDGES_306_BC	0.1168	0.1166
rs11065822	12-111600134-G-T	12-111600134-G-T	12-111162330-G-T	BCAC_313_BC;BRIDGES_306_BC	0.3668	0.3592
rs1061657	12-115108136-T-C	12-115108136-T-C	12-114670331-T-C	BCAC_313_BC;BRIDGES_306_BC	0.2609	0.2642
rs11067551	12-115796577-A-G	12-115796577-A-G	12-115358772-A-G	BCAC_313_BC;BRIDGES_306_BC	0.1968	0.1936
rs2454399	12-115835836-T-C	12-115835836-T-C	12-115398031-T-C	BCAC_313_BC;BRIDGES_306_BC	0.4194	0.4219
rs206966	12-120832146-C-T	12-120832146-C-T	12-120394343-C-T	BCAC_313_BC;BRIDGES_306_BC	0.1582	0.1595
rs56404467	13-32839990-G-A	13-32839990-G-A	13-32265853-G-A	BCAC_313_BC;BRIDGES_306_BC	0.0185	0.01788
rs11571833	13-32972626-A-T	13-32972626-A-T	13-32398489-A-T	BCAC_313_BC;BRIDGES_306_BC	0.009	0.008495
rs9315973	13-43501356-A-G	13-43501356-A-G	13-42927220-A-G	BCAC_313_BC;BRIDGES_306_BC	0.8307	0.8338
rs12870942	13-73806982-T-C	13-73806982-T-C	13-73232845-T-C	BCAC_313_BC;BRIDGES_306_BC	0.3124	0.3143
rs2181965	13-73960952-A-G	13-73960952-A-G	13-73386815-A-G	BCAC_313_BC;BRIDGES_306_BC	0.7619	0.7651
rs34914085	14-37128564-C-A	14-37128564-C-A	14-36659359-C-A	BCAC_313_BC;BRIDGES_306_BC	0.2109	0.2132
rs2253012	14-37228504-C-T	14-37228504-C-T	14-36759299-C-T	BCAC_313_BC;BRIDGES_306_BC	0.4394	0.4424
rs2588809	14-68660428-T-C	14-68660428-T-C	14-68193711-T-C	BCAC_313_BC;BRIDGES_306_BC	0.8366	0.8372
rs11624333	14-68979835-T-C	14-68979835-T-C	14-68513118-T-C	BCAC_313_BC;BRIDGES_306_BC	0.262	0.2657
rs11341843	14-91751788-TC-T	14-91751788-TC-T	14-91285444-TC-T	BCAC_313_BC;BRIDGES_306_BC	0.6936	0.6956
rs941764	14-91841069-A-G	14-91841069-A-G	14-91374725-A-G	BCAC_313_BC;BRIDGES_306_BC	0.3491	0.3424
rs78440108	14-93070286-C-T	14-93070286-C-T	14-92603941-C-T	BCAC_313_BC;BRIDGES_306_BC	0.1735	0.1744
rs4983544	14-105213978-T-G	14-105213978-T-G	14-104747641-T-G	BCAC_313_BC;BRIDGES_306_BC	0.458	0.4615
rs116548064	15-46678227-C-T	15-46678227-C-T	15-46386029-C-T	BRIDGES_306_BC	0.0133	0.01417
rs187010898	15-46680811-C-A	15-46680811-C-A	15-46388613-C-A	BCAC_313_BC	0.011	0.01424
rs4774565	15-50694306-A-G	15-50694306-A-G	15-50402109-A-G	BCAC_313_BC;BRIDGES_306_BC	0.3372	0.3473
rs8042593	15-66630569-G-A	15-66630569-G-A	15-66338231-G-A	BCAC_313_BC;BRIDGES_306_BC	0.6402	0.6292
rs35874463	15-67457698-A-G	15-67457698-A-G	15-67165360-A-G	BCAC_313_BC;BRIDGES_306_BC	0.0508	0.05056
rs8035987	15-75750383-T-C	15-75750383-T-C	15-75458042-T-C	BCAC_313_BC	0.2628	0.2637
rs4243034	15-75750969-G-A	15-75750969-G-A	15-75458628-G-A	BRIDGES_306_BC	0.2609	0.2623
rs2290202	15-91512267-G-T	15-91512267-G-T	15-90969037-G-T	BCAC_313_BC;BRIDGES_306_BC	0.1361	0.1349
rs144767203	15-100905819-A-C	15-100905819-A-C	15-100365614-A-C	BCAC_313_BC;BRIDGES_306_BC	0.1072	0.1077
rs57920543	16-4008542-CAAAAA-C	16-4008542-CAAAAA-C	16-3958541-CAAAAA-C	BCAC_313_BC;BRIDGES_306_BC	0.8194	0.74	LCR
rs11076805	16-4106788-C-A	16-4106788-C-A	16-4056787-C-A	BCAC_313_BC;BRIDGES_306_BC	0.2665	0.2671
rs12709163	16-6963972-C-G	16-6963972-C-G	16-6913971-C-G	BCAC_313_BC;BRIDGES_306_BC	0.7915	0.7927
rs34872983	16-10706580-G-A	16-10706580-G-A	16-10612723-G-A	BCAC_313_BC;BRIDGES_306_BC	0.0669	0.06969
rs75753503	16-23007047-G-T	16-23007047-G-T	16-22995726-G-T	BCAC_313_BC;BRIDGES_306_BC	0.0242	0.02564
rs35668161	16-52538825-C-A	16-52538825-C-A	16-52504913-C-A	BCAC_313_BC;BRIDGES_306_BC	0.254	0.2556
rs4784227	16-52599188-C-T	16-52599188-C-T	16-52565276-C-T	BCAC_313_BC;BRIDGES_306_BC	0.2396	0.2417
rs55872725	16-53809123-C-T	16-53809123-C-T	16-53775211-C-T	BCAC_313_BC;BRIDGES_306_BC	0.4163	0.4169
rs6499648	16-53861139-C-T	16-53861139-C-T	16-53827227-C-T	BCAC_313_BC;BRIDGES_306_BC	0.7653	0.7694
rs7184573	16-53861592-G-A	16-53861592-G-A	16-53827680-G-A	BCAC_313_BC;BRIDGES_306_BC	0.3713	0.3752
rs28539243	16-54682064-G-A	16-54682064-G-A	16-54648152-G-A	BCAC_313_BC;BRIDGES_306_BC	0.4885	0.4855
rs7500067	16-80648296-A-G	16-80648296-A-G	16-80614399-A-G	BCAC_313_BC;BRIDGES_306_BC	0.2313	0.2277
rs9931038	16-85145977-T-C	16-85145977-T-C	16-85112371-T-C	BCAC_313_BC;BRIDGES_306_BC	0.4851	0.4929
rs12449271	16-87086492-T-C	16-87086492-T-C	16-87052886-T-C	BCAC_313_BC;BRIDGES_306_BC	0.2581	0.2598
rs79461387	17-29168077-G-T	17-29168077-G-T	17-30841059-G-T	BCAC_313_BC;BRIDGES_306_BC	0.2573		not found
rs150537328	17-39251123-T-C	17-39251123-T-C	17-41094871-T-C	BCAC_313_BC;BRIDGES_306_BC	0.0667	0.07032
rs11296	17-40127060-T-C	17-40127060-T-C	17-41975042-T-C	BCAC_313_BC;BRIDGES_306_BC	0.0574	0.05754
rs17881320	17-40485239-G-T	17-40485239-G-T	17-42333221-G-T	BCAC_313_BC;BRIDGES_306_BC	0.087	0.08962
rs149370081	17-40744470-G-A	17-40744470-G-A	17-42592452-G-A	BCAC_313_BC;BRIDGES_306_BC	0.0127	0.01285
rs71363517	17-43212339-C-CT	17-43212339-C-CT	17-45134972-C-CT	BCAC_313_BC;BRIDGES_306_BC	0.2273	0.2287	LCR
rs2668667	17-44283858-G-A	17-44283858-G-A	17-46206492-G-A	BCAC_313_BC;BRIDGES_306_BC	0.1919	0.1586
rs2628321	17-53205917-A-G	17-53205917-A-G	17-55128556-A-G	BRIDGES_306_BC	0.2994	0.302
rs2787486	17-53209774-A-C	17-53209774-A-C	17-55132413-A-C	BCAC_313_BC	0.3018	0.3052
rs745570	17-77781725-A-G	17-77781725-A-G	17-79807926-A-G	BCAC_313_BC;BRIDGES_306_BC	0.5075	0.5008
rs16976596	18-11696613-C-T	18-11696613-C-T	18-11696614-C-T	BCAC_313_BC;BRIDGES_306_BC	0.1361	0.1411
rs11665269	18-20634253-C-T	18-20634253-C-T	18-23054290-C-T	BCAC_313_BC;BRIDGES_306_BC	0.6378	0.6376
rs1111207	18-24125857-T-C	18-24125857-T-C	18-26545893-T-C	BCAC_313_BC;BRIDGES_306_BC	0.4243	0.425
rs527616	18-24337424-C-G	18-24337424-C-G	18-26757460-C-G	BCAC_313_BC;BRIDGES_306_BC	0.623	0.6261
rs35369219	18-24518050-AT-A	18-24518050-AT-A	18-26938086-AT-A	BCAC_313_BC;BRIDGES_306_BC	0.2757	0.2778
rs8092192	18-25407513-C-G	18-25407513-C-G	18-27827549-C-G	BCAC_313_BC;BRIDGES_306_BC	0.7135	0.7091
rs72931898	18-29981526-G-A	18-29981526-G-A	18-32401563-G-A	BCAC_313_BC;BRIDGES_306_BC	0.0458	0.04754
rs9954058	18-42411803-G-C	18-42411803-G-C	18-44831838-G-C	BCAC_313_BC;BRIDGES_306_BC	0.0742	0.07291
rs9952980	18-42888797-T-C	18-42888797-T-C	18-45308832-T-C	BCAC_313_BC;BRIDGES_306_BC	0.3506	0.3517
rs117922601	19-13249921-G-T	19-13249921-G-T	19-13139107-G-T	BCAC_313_BC;BRIDGES_306_BC	0.0522	0.05466
rs56069439	19-17393925-C-A	19-17393925-C-A	19-17283116-C-A	BCAC_313_BC;BRIDGES_306_BC	0.2935	0.2955
rs10164323	19-18569492-C-T	19-18569492-C-T	19-18458682-C-T	BCAC_313_BC;BRIDGES_306_BC	0.3511	0.3514
rs140702307	19-19517054-C-CGGGCG	19-19517054-C-CGGGCG	19-19406245-C-CGGGCG	BCAC_313_BC;BRIDGES_306_BC	0.3525	0.3533
rs56681946	19-44283031-T-C	19-44283031-T-C	19-43778879-T-C	BCAC_313_BC;BRIDGES_306_BC	0.3525	0.3581
rs4399645	19-46166073-T-C	19-46166073-T-C	19-45662815-T-C	BCAC_313_BC;BRIDGES_306_BC	0.604	0.6044
rs1172821	19-55816678-C-T	19-55816678-C-T	19-55305310-C-T	BCAC_313_BC;BRIDGES_306_BC	0.3649	0.3641
rs16991615	20-5948227-G-A	20-5948227-G-A	20-5967581-G-A	BCAC_313_BC;BRIDGES_306_BC	0.0647	0.06136
rs1154723	20-11379842-T-C	20-11379842-T-C	20-11399194-T-C	BCAC_313_BC;BRIDGES_306_BC	0.9498	0.9528
rs6030585	20-41613706-C-G	20-41613706-C-G	20-42985066-C-G	BCAC_313_BC;BRIDGES_306_BC	0.794	0.7987
rs13039563	20-52296849-G-A	20-52296849-G-A	20-53680310-G-A	BCAC_313_BC;BRIDGES_306_BC	0.2422	0.2393
rs2822999	21-16364756-T-G	21-16364756-T-G	21-14992435-T-G	BCAC_313_BC;BRIDGES_306_BC	0.1756	0.1735
rs2823130	21-16566350-A-G	21-16566350-A-G	21-15194030-A-G	BCAC_313_BC;BRIDGES_306_BC	0.0865	0.08959
rs2403907	21-16574455-C-A	21-16574455-C-A	21-15202135-C-A	BCAC_313_BC;BRIDGES_306_BC	0.3182	0.3156
rs4818836	21-47762932-G-A	21-47762932-G-A	21-46343018-G-A	BCAC_313_BC;BRIDGES_306_BC	0.0353	0.03608
rs9798754	22-19766137-C-T	22-19766137-C-T	22-19778614-C-T	BCAC_313_BC;BRIDGES_306_BC	0.3803	0.3728
rs17879961	22-29121087-A-G	22-29121087-A-G	22-28725099-A-G	BCAC_313_BC;BRIDGES_306_BC	0.004	0.005321
rs5997390	22-29135543-G-A	22-29135543-G-A	22-28739555-G-A	BCAC_313_BC;BRIDGES_306_BC	0.0828	0.08727
rs34134147	22-29203724-C-T	22-29203724-C-T	22-28807736-C-T	BCAC_313_BC;BRIDGES_306_BC	0.0206	0.02042
rs132289	22-29551872-A-G	22-29551872-A-G	22-29155884-A-G	BCAC_313_BC	0.9841	0.9803
rs132383	22-29613520-A-C	22-29613520-A-C	22-29217531-A-C	BRIDGES_306_BC	0.987	0.9883
rs138179519	22-38583315-AAAAG-AAAAGAAAG	22-38583315-A-AAAAG	22-38187308-A-AAAAG	BCAC_313_BC;BRIDGES_306_BC	0.2819	0.2819	LCR
rs5750715	22-39343916-T-A	22-39343916-T-A	22-38947911-T-A	BCAC_313_BC;BRIDGES_306_BC	0.2512	0.2566
rs66987842	22-40904707-CT-C	22-40904707-CT-C	22-40508703-CT-C	BCAC_313_BC;BRIDGES_306_BC	0.1068	0.1018	LCR
rs9611990	22-43433100-C-T	22-43433100-C-T	22-43037094-C-T	BCAC_313_BC;BRIDGES_306_BC	0.1135	0.1157
rs112855987	22-45319953-G-A	22-45319953-G-A	22-44924073-G-A	BCAC_313_BC	0.4158	0.5272	LCR
rs9614984	22-45320209-G-A	22-45320209-G-A	22-44924329-G-A	BRIDGES_306_BC	0.4132	0.4215
rs28512361	22-46283297-G-A	22-46283297-G-A	22-45887417-G-A	BCAC_313_BC;BRIDGES_306_BC	0.1122	0.1167	LCR
