# Supplementary material for: Limitations in next-generation sequencing-based genotyping of breast cancer polygenic risk score loci
Source: Eur J Hum Genet. 2024 Jun 21;32(8):987–97. doi: 10.1038/s41431-024-01647-2 (PMC11291653; doi:10.1038/s41431-024-01647-2)
Supplement: Supplementary file 4 — Suppplementary Table 3 [file 41431_2024_1647_MOESM4_ESM.xlsx]

## Sheet: Sheet1
rsID	Locus CanRisk (hg19)	PRS	LogOR	Expected AF	IMGAG DRAGEN AF	IMGAG freebayes AF	ICG GATK AF	ICG freebayes AF	DMG GATK AF	DMG DRAGEN AF	CFBOC GATK AF	CFBOC freebayes AF	IHG GATK AF	IHG CLC AF
rs707475	1-7917076-G-A	BCAC_313_BC;BRIDGES_306_BC	-0.0409	0.3911	0.3606	0.3851	0.4069	0.4026	0.3899	0.389	0.4121	0.4079	0.4004	0.4004
rs616488	1-10566215-A-G	BCAC_313_BC;BRIDGES_306_BC	-0.0586	0.3291	0.306	0.3266	0.312	0.312	0.3174	0.3174	0.3325	0.3325	0.3167	0.3167
rs2992756	1-18807339-T-C	BCAC_313_BC;BRIDGES_306_BC	-0.0564	0.5105	0.5072	0.5032	0.5214	0.5214	0.5037	0.5037	0.4951	0.4951	0.4761	0.4761
rs4233486	1-41380440-C-T	BCAC_313_BC;BRIDGES_306_BC	0.0426	0.6471	0.6509	0.6191	0.6496	0.6496	0.6385	0.6385	0.6517	0.6517	0.6494	0.6494
rs114282204	1-41389220-T-C	BCAC_313_BC;BRIDGES_306_BC	0.155	0.0174	0.0172	0.0191	0.0214	0.0214	0.0174	0.0174	0.0218	0.0218	0.0199	0.0199
rs144105764	1-46670206-TC-T	BCAC_313_BC;BRIDGES_306_BC	0.0447	0.3023	0.3075	0.3131	0.2795	0.2795	0.2917	0.2917	0.2876	0.2876	0.2948	0.2988
rs56168262	1-51467096-CT-C	BCAC_313_BC;BRIDGES_306_BC	0.0374	0.4856	0.4468	0.4025	0.4653	0.4846	0.4907	0.1193	0.3496	0.4922	0.494	0.2211
rs17426269	1-88156923-G-A	BCAC_313_BC;BRIDGES_306_BC	0.0494	0.1544	0.1681	0.1486	0.159	0.159	0.1624	0.1624	0.1553	0.1553	0.1295	0.1295
rs2151842	1-88428199-C-A	BCAC_313_BC;BRIDGES_306_BC	-0.0387	0.2478	0.2414	0.2408	0.2436	0.2436	0.2394	0.2394	0.2318	0.2318	0.249	0.249
rs612683	1-100880328-A-T	BCAC_313_BC;BRIDGES_306_BC	0.0373	0.41	0.431	0.4106	0.4564	0.4564	0.4385	0.4385	0.4417	0.4417	0.4143	0.4143
rs56097627	1-110198129-CAAA-C	BCAC_313_BC;BRIDGES_306_BC	0.0458	0.7779	0.056	0.0599		0.4299	0.1692	0.0284	0.2368	0.3898	0.488	0.1992
rs7513707	1-114445880-G-A	BCAC_313_BC	0.0621	0.1677	0.148	0.1667	0.1675	0.1675
rs11552449	1-114448389-C-T	BRIDGES_306_BC	0.0621	0.1673			0.1684	0.1684	0.1413	0.1413	0.1626	0.1626	0.1873	0.1873
rs12406858	1-118141492-A-C	BCAC_313_BC;BRIDGES_306_BC	0.0452	0.2654	0.2874	0.3096	0.2846	0.2846	0.2523	0.2523	0.2658	0.267	0.255	0.2948
rs637868	1-120257110-T-C	BCAC_313_BC;BRIDGES_306_BC	0.0385	0.5316	0.5761	0.5567	0.5479	0.5479	0.5303	0.5303	0.5413	0.5413	0.5458	0.5458
rs41500448	1-121238279-A-G	BRIDGES_306_BC	-0.0673	0.1067			0.0983	0.0983	0.1174	0.1174	0.108	0.108	0.1056	0.1056
rs11249433	1-121280613-A-G	BCAC_313_BC;BRIDGES_306_BC	0.0881	0.4078	0.4109	0.4163	0.4094	0.4094	0.4037	0.4037	0.4381	0.4381	0.4363	0.4363
rs111458676	1-121287994-A-G	BCAC_313_BC	-0.0673	0.1045	0.0977	0.1202
rs143384623	1-145604302-C-CT	BCAC_313_BC;BRIDGES_306_BC	-0.0399	0.349	0.3578	0.3628		0.3904	0.4941	0.3651	0.3467	0.301
rs11205303	1-149906413-T-C	BCAC_313_BC;BRIDGES_306_BC	0.0548	0.4059	0.3937	0.3975	0.3923	0.3923	0.4202	0.4202	0.4211	0.4211	0.3825	0.3825
rs12091730	1-155556971-G-A	BCAC_313_BC;BRIDGES_306_BC	0.0499	0.23	0.2126	0.2305	0.2333	0.2333	0.2266	0.2266	0.2112	0.2112	0.241	0.241
rs761575824	1-168171052-CA-C	BCAC_313_BC;BRIDGES_306_BC	-0.068	0.1092	0.1164	0.1099	0.1137	0.1145	0.1094	0.1101	0.1093	0.1083	0.1096	0.1116
rs11463354	1-172328767-T-TA	BCAC_313_BC;BRIDGES_306_BC	-0.0435	0.3264	0.3305	0.3142	0.2637	0.388	0.4496	0.3211	0.2694	0.2427	0.3127	0.3167
rs35383942	1-201437832-C-T	BCAC_313_BC;BRIDGES_306_BC	0.0917	0.0552	0.0517	0.0649	0.0538	0.0538	0.0661	0.0661	0.057	0.057	0.0757	0.0757
rs6686987	1-202184600-C-T	BCAC_313_BC;BRIDGES_306_BC	-0.0065	0.4008	0.4037	0.3943	0.3821	0.3821	0.3991	0.3982	0.3944	0.3944	0.3805	0.3805
rs7514172	1-203770448-T-A	BCAC_313_BC;BRIDGES_306_BC	0.0498	0.2734	0.2945	0.277	0.2786	0.2786	0.2972	0.2972	0.2464	0.2464	0.2988	0.2988
rs11268668	1-204502514-T-TTCTGAAACAGGG	BCAC_313_BC;BRIDGES_306_BC	-0.0321	0.7983	0.8233	0.5433	0.8009	0.4803	0.7917	0.7917	0.807	0.4769	0.7908	0.7709
rs2785646	1-208076291-G-A	BCAC_313_BC;BRIDGES_306_BC	-0.0366	0.3364	0.3161	0.3291	0.306	0.306	0.3486	0.3477	0.3362	0.3362	0.3307	0.3307
rs2576261	1-217053815-T-G	BCAC_313_BC;BRIDGES_306_BC	0.0417	0.3268	0.342	0.3401	0.347	0.347	0.3128	0.3128	0.3289	0.3289	0.3347	0.3347
rs11117758	1-217220574-G-A	BCAC_313_BC;BRIDGES_306_BC	-0.044	0.2103	0.2098	0.2234	0.2179	0.2179	0.2101	0.2101	0.2354	0.2354	0.2211	0.2211
rs11118563	1-220671050-C-T	BCAC_313_BC;BRIDGES_306_BC	0.0418	0.2414	0.2629	0.2596	0.2744	0.2744	0.2459	0.2459	0.2633	0.2633	0.2789	0.2789
rs72755295	1-242034263-A-G	BCAC_313_BC;BRIDGES_306_BC	0.1428	0.0315	0.0172	0.0337	0.0316	0.0316	0.0284	0.0284	0.0437	0.0437	0.0478	0.0478
rs78425380	2-10138983-T-C	BCAC_313_BC	0.0603	0.1168	0.079	0.0947	0.055	0.1009
rs6743383	2-19315675-T-A	BCAC_313_BC;BRIDGES_306_BC	-0.0331	0.5633	0.5417	0.5457	0.5607	0.5607	0.5807	0.5807	0.5959	0.5959	0.5578	0.5578
rs6725517	2-25129473-A-G	BCAC_313_BC;BRIDGES_306_BC	-0.0427	0.4122	0.4037	0.3904	0.3684	0.3684	0.3688	0.3688	0.3944	0.3944	0.4044	0.4044
rs12472404	2-29179452-G-C	BCAC_313_BC;BRIDGES_306_BC	-0.0066	0.2281	0.2428	0.2195	0.2214	0.2214	0.2046	0.2046	0.2306	0.2306	0.241	0.241
rs4322799	2-29615233-T-C	BCAC_313_BC;BRIDGES_306_BC	-0.0427	0.2559	0.2572	0.2833	0.2761	0.2761	0.255	0.255	0.267	0.267	0.2331	0.2331
rs553796823	2-39699510-C-CT	BCAC_313_BC;BRIDGES_306_BC	-0.0402	0.4647	0.5603	0.4865	0.5	0.3641	0.4956	0.0972	0.371	0.3856	0.4602	0.3247
rs6756513	2-70172587-G-A	BCAC_313_BC;BRIDGES_306_BC	-0.0412	0.277	0.2816	0.2617	0.2735	0.2735	0.2661	0.2661	0.2682	0.2682	0.245	0.245
rs1036759	2-88358825-G-C	BCAC_313_BC;BRIDGES_306_BC	0.0473	0.3122	0.2672	0.3021	0.3282	0.3282	0.3239	0.3239	0.3386	0.3386	0.3227	0.3227
rs6746250	2-121058254-A-G	BCAC_313_BC;BRIDGES_306_BC	-0.0334	0.7023	0.7213	0.7121	0.6897	0.6897	0.6872	0.6872	0.6917	0.6917	0.7092	0.7092
rs17625845	2-121089731-T-C	BCAC_313_BC;BRIDGES_306_BC	-0.0427	0.195	0.2213	0.2	0.1838	0.1838	0.2147	0.2147	0.2015	0.2015	0.1853	0.1853
rs10164550	2-121159205-G-A	BCAC_313_BC;BRIDGES_306_BC	-0.044	0.3574	0.3434	0.3482	0.341	0.341	0.367	0.367	0.3337	0.3337	0.3625	0.3625
rs10179592	2-121246568-T-C	BCAC_313_BC;BRIDGES_306_BC	0.0992	0.897	0.9066	0.889	0.9162	0.9162	0.9028	0.9028	0.909	0.909	0.9263	0.9263
rs17726078	2-172974566-C-G	BCAC_313_BC;BRIDGES_306_BC	-0.0473	0.4722	0.4368	0.4546	0.4863	0.4863	0.4679	0.4679	0.4515	0.4515	0.4442	0.4442
rs1550622	2-174212910-A-G	BCAC_313_BC;BRIDGES_306_BC	0.0593	0.8442	0.8477	0.8553	0.8803	0.8803	0.8587	0.8587	0.8629	0.8629	0.8586	0.8586
rs2356656	2-192381934-C-T	BCAC_313_BC;BRIDGES_306_BC	0.0316	0.8641	0.852	0.8521	0.8402	0.8402	0.8413	0.8413	0.8421	0.8429	0.8426	0.8486
rs10197246	2-202204741-T-C	BCAC_313_BC;BRIDGES_306_BC	-0.0492	0.7223	0.7184	0.7064	0.7154	0.7154	0.6991	0.6991	0.6978	0.6978	0.6773	0.7271
rs4442975	2-217920769-G-T	BCAC_313_BC;BRIDGES_306_BC	-0.1318	0.5027	0.4741	0.4801	0.4573	0.4573	0.4716	0.4716	0.466	0.466	0.4721	0.4721
rs572022984	2-217955896-GA-G	BCAC_313_BC;BRIDGES_306_BC	-0.2016	0.0364	0	0	0.0017	0	0.0037	0.0018	0.0012	0
rs11693806	2-218292158-C-G	BCAC_313_BC;BRIDGES_306_BC	-0.0757	0.7289	0.7457	0.7443	0.7675	0.7675	0.7358	0.7358	0.7112	0.7112	0.498
rs3791977	2-218714845-G-A	BCAC_313_BC;BRIDGES_306_BC	-0.0431	0.39	0.3635	0.3918	0.3709	0.3709	0.3963	0.3963	0.3932	0.3932	0.3765	0.3765
rs4676356	2-241388857-C-A	BCAC_313_BC;BRIDGES_306_BC	-0.1232	0.9759	0.9713	0.9759	0.9795	0.9795	0.9761	0.9761	0.9782	0.9782	0.9701	0.9741
rs6762558	3-4742251-A-G	BCAC_313_BC;BRIDGES_306_BC	0.0616	0.3865	0.3664	0.3752	0.3692	0.3692	0.3991	0.3991	0.3859	0.3859	0.3865	0.3865
rs552647	3-27353716-C-A	BCAC_313_BC;BRIDGES_306_BC	0.0748	0.5236	0.5302	0.5323	0.5239	0.5239	0.4954	0.4954	0.5328	0.5328	0.5518	0.5518
rs62255657	3-27388664-C-G	BCAC_313_BC;BRIDGES_306_BC	0.0502	0.2708	0.2773	0.305	0.2684	0.2684	0.2651	0.2651	0.3046	0.3046	0.2948	0.2948
rs112476261	3-29294845-C-T	BCAC_313_BC;BRIDGES_306_BC	-0.1281	0.016	0.0158	0.0163	0.0145	0.0145	0.0147	0.0147	0.0133	0.0133	0.0219	0.0219
rs17838698	3-30684907-C-T	BCAC_313_BC;BRIDGES_306_BC	0.0592	0.2962	0.3319	0.2897	0.3094	0.3094	0.2991	0.2991	0.3155	0.3155	0.3048	0.3048
rs56387622	3-46888198-T-C	BCAC_313_BC;BRIDGES_306_BC	-0.0806	0.1063	0.1135	0.0989	0.0829	0.0829	0.0927	0.0927	0.0922	0.0922	0.0697	0.0697
rs371314787	3-49709912-C-CT	BCAC_313_BC;BRIDGES_306_BC	-0.0367	0.2847	0.2917	0.2809	0.2305	0.2274	0.4889	0.2376	0.2476	0.2354	0.498	0.249
rs138866686	3-55970777-A-AT	BCAC_313_BC;BRIDGES_306_BC	-0.1195	0.0307	0.0244	0.033	0.0376	0.0376	0.0229	0.0229	0.0388	0.0388	0.0279	0.0279
rs2886671	3-59373745-C-T	BCAC_313_BC;BRIDGES_306_BC	-0.0394	0.4281	0.421	0.4209	0.4487	0.4487	0.4156	0.4156	0.4211	0.4211	0.4263	0.4263
rs147250346	3-63887449-T-TTG	BCAC_313_BC;BRIDGES_306_BC	0.0648	0.1326	0.1307	0.1206			0.1284	0.1284	0.1347	0.1238	0.1135	0.1135
rs9825432	3-71620370-T-G	BCAC_313_BC;BRIDGES_306_BC	-0.0374	0.6428	0.602	0.6259	0.6299	0.6299	0.6257	0.6257	0.5995	0.5995	0.6036	0.6036
rs13066793	3-87037543-A-G	BCAC_313_BC;BRIDGES_306_BC	-0.0723	0.0916	0.0805	0.0784	0.0855	0.0855	0.078	0.078	0.0825	0.0825	0.0936	0.0936
rs639355	3-99403877-G-A	BCAC_313_BC;BRIDGES_306_BC	-0.0376	0.4843	0.4483	0.5028	0.5256	0.5256	0.4743	0.4743	0.5024	0.5024	0.5159	0.5159
rs34207738	3-141112859-CTT-C	BCAC_313_BC;BRIDGES_306_BC	0.0551	0.4205	0.398	0.3929	0.4265	0.3316	0.4566	0.4248	0.4238	0.3799	0.3805	0.3745
rs58058861	3-172285237-G-A	BCAC_313_BC;BRIDGES_306_BC	0.0422	0.2127	0.2069	0.217			0.2229	0.2229	0.1892	0.1887	0.2092	0.2092
rs9882792	3-189774456-C-T	BCAC_313_BC;BRIDGES_306_BC	-0.0478	0.2187	0.2083	0.2117	0.2265	0.2265	0.2385	0.2385	0.2172	0.2172	0.2351	0.2371
rs10012017	4-38784633-G-T	BCAC_313_BC;BRIDGES_306_BC	0.0489	0.2502	0.2601	0.2798	0.2	0.2	0.2514	0.2514	0.233	0.233	0.2331	0.2351
rs774021038	4-84370124-TAA-TA	BCAC_313_BC;BRIDGES_306_BC	-0.0464	0.5353	0.4871	0.484	0.542	0.5214	0		0.4757	0.4539	0.4741	0.4741
rs17014016	4-89240476-G-A	BCAC_313_BC;BRIDGES_306_BC	0.0352	0.4422	0.4124	0.4394	0.4564	0.4564	0.4266	0.4266	0.4575	0.4575	0.4522	0.4522
rs147404208	4-92594859-TTCTTTC-T	BCAC_313_BC	-0.0407	0.4386	0.4799	0.4358	0.4783	0.4812
rs6532340	4-92596232-G-A	BRIDGES_306_BC	-0.0407	0.4662			0.4786	0.4786	0.4771	0.4771	0.4741	0.4741	0.4382	0.4382
rs62331150	4-106069013-G-T	BCAC_313_BC;BRIDGES_306_BC	0.0471	0.2286	0.2399	0.2277	0.2513	0.2205	0.2376	0.2367	0.2364	0.2047	0.2251	0.2211
rs147399132	4-126752992-A-AAT	BCAC_313_BC	-0.0377	0.5123	0.4842	0.5092	0.4909	0.388
rs56039025	4-143467195-C-T	BCAC_313_BC;BRIDGES_306_BC	-0.0569	0.1106	0.0991	0.1078	0.1137	0.1137	0.1092	0.1092	0.0898	0.0898	0.0976	0.1016
rs56229710	4-151218296-CATATTT-C	BCAC_313_BC;BRIDGES_306_BC	0.0388	0.6519	0.648	0.6475	0.6838	0.6838	0.6486	0.6486	0.6323	0.6323	0.6793	0.7032
rs28436676	4-175842495-G-A	BCAC_313_BC;BRIDGES_306_BC	-0.0898	0.1179	0.1307	0.1138	0.1316	0.1316	0.1294	0.1294	0.1056	0.1056	0.1155	0.1155
rs62334414	4-175847436-C-A	BCAC_313_BC;BRIDGES_306_BC	0.0348	0.3424	0.3391	0.3259	0.3744	0.3744	0.3413	0.3413	0.3556	0.3556	0.3566	0.3566
rs13147907	4-187503758-A-T	BCAC_313_BC;BRIDGES_306_BC	0.0357	0.4503	0.4382	0.456			0.4648	0.4239	0.4709	0.4903	0.498	0.492
rs116095464	5-345109-T-C	BCAC_313_BC;BRIDGES_306_BC	0.084	0.0553	0.0374	0.0504	0.092	0.0564	0.0596	0.0477	0.0618	0.0595	0.0458	0.0458
rs10069690	5-1279790-C-T	BCAC_313_BC;BRIDGES_306_BC	0.0617	0.2575	0.2658	0.2472	0.2641	0.2641	0.2817	0.2817	0.2718	0.2718	0.241	0.241
rs3215401	5-1296255-A-AG	BCAC_313_BC;BRIDGES_306_BC	-0.0549	0.3084	0.3319	0.3174	0.2735	0.2735	0.2991	0.2991	0.2973	0.2973	0.3068	0.3068
rs62329727	5-1353077-T-C	BCAC_313_BC;BRIDGES_306_BC	0.1552	0.0129	0.0244	0.017	0.012	0.012	0.011	0.011	0.0133	0.0133	0.0239	0.0239
rs4866496	5-2777029-G-A	BCAC_313_BC;BRIDGES_306_BC	0.0391	0.4168	0.3951	0.4099	0.3863	0.3863	0.4156	0.4156	0.4235	0.4235	0.4203	0.4203
rs17611291	5-16231194-G-C	BCAC_313_BC;BRIDGES_306_BC	-0.0426	0.556	0.5718	0.5401	0.5915	0.5915	0.5706	0.5706	0.5813	0.5813	0.5578	0.5578
rs35130031	5-32579616-TCA-T	BCAC_313_BC;BRIDGES_306_BC	0.0363	0.485	0.4928	0.4862	0.4821	0.4821	0.4679	0.4679	0.4964	0.4964	0.4841	0.488
rs138335056	5-44508264-G-GT	BCAC_313_BC;BRIDGES_306_BC	-0.1177	0.125	0.1365	0.133	0.1012	0.0957	0.1743	0.1275	0.1104	0.108	0.1335	0.1335
rs187108781	5-44619502-A-G	BCAC_313_BC;BRIDGES_306_BC	-0.1101	0.1561	0.1652	0.1504			0.1544	0.1541	0.1534	0.1431	0.1335	0.1295
rs4613718	5-44649944-C-T	BCAC_313_BC;BRIDGES_306_BC	0.0492	0.5992	0.6322	0.611	0.588	0.588	0.6294	0.6294	0.6092	0.6092	0.6155	0.6155
rs10941679	5-44706498-A-G	BCAC_313_BC;BRIDGES_306_BC	0.0497	0.2446	0.2615	0.2564	0.2906	0.2906	0.2826	0.2826	0.2852	0.2852	0.2709	0.2709
rs17343002	5-44853593-G-C	BCAC_313_BC;BRIDGES_306_BC	-0.0336	0.3103	0.2629	0.2982	0.3077	0.3077	0.2679	0.2679	0.3022	0.3022	0.3088	0.3088
rs199562199	5-52679539-C-CA	BCAC_313_BC;BRIDGES_306_BC	0.0571	0.1001	0.1049	0.1142	0.1527	0.4376	0.1829	0.0642	0.1262	0.1711	0.3924	0.1195
rs113803968	5-55662540-C-CT	BCAC_313_BC;BRIDGES_306_BC	-0.0458	0.3657	0.4066	0.3603	0.3018	0.2957	0.4919	0.3422	0.335	0.2864	0.2948	0.3028
rs889310	5-55965167-C-T	BCAC_313_BC;BRIDGES_306_BC	0.0394	0.5602	0.5374	0.5777	0.5538	0.5538	0.5606	0.5606	0.5534	0.5534	0.5817	0.5817
rs16886165	5-56023083-T-G	BCAC_313_BC;BRIDGES_306_BC	0.1366	0.1586	0.1437	0.1535	0.1547	0.1547	0.2009	0.2009	0.182	0.182	0.1813	0.1813
rs76250845	5-56042972-C-T	BCAC_313_BC;BRIDGES_306_BC	0.0865	0.0532	0.0402	0.045	0.0419	0.0419	0.0651	0.0651	0.0619	0.0619	0.0319	0.0319
rs11949391	5-56045081-T-C	BCAC_313_BC;BRIDGES_306_BC	-0.0564	0.1639	0.1868	0.1688	0.1744	0.1744	0.1459	0.1459	0.142	0.142	0.1414	0.1414
rs113778879	5-58241712-C-T	BCAC_313_BC	-0.0434	0.5762	0	0	0	0.0015
rs3010266	5-71965007-G-A	BCAC_313_BC	-0.041	0.2542	0.2529	0.2369	0.2658	0.2658
rs157557	5-73234583-T-C	BCAC_313_BC;BRIDGES_306_BC	-0.0363	0.3192	0.3333	0.3248	0.2889	0.2889	0.2991	0.2991	0.3252	0.3252	0.3048	0.3048
rs144028731	5-77155397-GT-G	BCAC_313_BC;BRIDGES_306_BC	-0.0408	0.3476	0.3463	0.3252	0.3385	0.3385	0.3339	0.3339	0.341	0.341	0.2888	0.2888
rs34525310	5-79180995-G-GA	BCAC_313_BC;BRIDGES_306_BC	0.0328	0.1758	0.1437	0.1745	0.1906	0.1906	0.2018	0.2018	0.1711	0.1711	0.1932	0.1932
rs146817970	5-81512947-TA-T	BCAC_313_BC;BRIDGES_306_BC	-0.0598	0.2484	0.2557	0.2273	0.2581	0.2581	0.2284	0.2284	0.2257	0.2269	0.2112	0.2151
rs332529	5-90789470-G-A	BCAC_313_BC;BRIDGES_306_BC	-0.0564	0.1578	0.1767	0.1635	0.153	0.153	0.1468	0.1468	0.1675	0.1675	0.1633	0.1633
rs17157372	5-104300273-G-T	BCAC_313_BC;BRIDGES_306_BC	-0.0487	0.1743	0.2026	0.1918	0.2026	0.2026	0.1936	0.1936	0.1772	0.1772	0.2191	0.2191
rs335160	5-122478676-C-A	BCAC_313_BC;BRIDGES_306_BC	-0.0386	0.743	0.75	0.734	0.7154	0.7154	0.7037	0.7037	0.7682	0.7682	0.6972	0.7012
rs1428387	5-122705244-C-T	BCAC_313_BC;BRIDGES_306_BC	0.0944	0.0286	0.0374	0.0433	0.0735	0.0735	0.0248	0.0248	0.0218	0.0218	0.0398	0.0398
rs6860806	5-131640536-A-G	BCAC_313_BC;BRIDGES_306_BC	0.0392	0.5477	0.5216	0.5504	0.5462	0.5462	0.5633	0.5633	0.5667	0.5667	0.5618	0.5618
rs72801454	5-132405885-A-T	BRIDGES_306_BC	-0.0388	0.2446			0.2581	0.2581	0.2587	0.2587	0.2233	0.2233	0.251	0.251
rs6596100	5-132407058-C-T	BCAC_313_BC	-0.0388	0.2467	0.2256	0.2252	0.2598	0.2598
rs1432679	5-158244083-C-T	BCAC_313_BC;BRIDGES_306_BC	-0.0677	0.5675	0.592	0.5911	0.5846	0.5846	0.556	0.556	0.5425	0.5425	0.5797	0.5797
rs10074269	5-169591460-T-C	BCAC_313_BC;BRIDGES_306_BC	0.0412	0.3393	0.3463	0.3507	0.3538	0.3538	0.3349	0.3349	0.3398	0.3398	0.2709	0.2709
rs6864691	5-173358154-G-A	BCAC_313_BC;BRIDGES_306_BC	0.0365	0.4156	0.4267	0.4209	0.3803	0.3803	0.4037	0.4037	0.4272	0.4272	0.4084	0.4303
rs4868701	5-176134882-T-C	BCAC_313_BC;BRIDGES_306_BC	0.0363	0.5462	0.5402	0.5518	0.5462	0.5462	0.5377	0.5367	0.5777	0.5789	0.5558	0.5558
rs418053	6-13713366-G-C	BCAC_313_BC;BRIDGES_306_BC	-0.0553	0.5671	0.5603	0.5532	0.5889	0.5889	0.5514	0.5514	0.5522	0.5522	0.5518	0.5518
rs3819405	6-16399557-C-T	BCAC_313_BC;BRIDGES_306_BC	-0.0373	0.3313	0.3305	0.334	0.312	0.312	0.3339	0.3339	0.3252	0.3252	0.3287	0.3287
rs12211970	6-18783140-G-A	BCAC_313_BC;BRIDGES_306_BC	0.0326	0.6213	0.671	0.6238	0.6538	0.6538	0.6532	0.6532	0.6517	0.6517	0.6195	0.6195
rs543824204	6-20537845-CA-C	BCAC_313_BC;BRIDGES_306_BC	-0.0391	0.4741	0.2802	0.2904	0.4412	0.5	0.5027	0.3119	0.4022	0.4951	0.5	0.2649
rs9358466	6-21923810-T-C	BCAC_313_BC;BRIDGES_306_BC	-0.0321	0.4321	0.4296	0.4397	0.4171	0.4171	0.4303	0.4303	0.4248	0.4248	0.4104	0.4104
rs34196306	6-27425644-G-C	BCAC_313_BC;BRIDGES_306_BC	-0.0737	0.0825	0.0718	0.0663	0.0778	0.0778	0.0807	0.0807	0.0752	0.0752	0.0857	0.0857
rs111342015	6-43227141-G-A	BCAC_313_BC;BRIDGES_306_BC	-0.064	0.0964	0.0848	0.0844	0.0949	0.0949	0.0945	0.0945	0.0934	0.0934	0.0976	0.0976
rs574103382	6-82263549-AAT-A	BCAC_313_BC	0.0477	0.424	0.3391	0.3564	0.3193	0.388
rs146519950	6-85912194-CAA-C	BCAC_313_BC;BRIDGES_306_BC	0.0762	0.0621	0.0632	0.0713			0.0651	0.0651	0.068	0.068	0.0697	0.0697
rs73754909	6-87803819-T-C	BCAC_313_BC;BRIDGES_306_BC	0.0383	0.2809	0	0.0004	0	0.0148	0.0734	0.2615	0	0.035	0.002
rs55941023	6-130341728-C-CT	BCAC_313_BC;BRIDGES_306_BC	0.0472	0.7113	0.7414	0.7099	0.7154	0.7154	0.6899	0.6899	0.7197	0.7197	0.7809	0.7809
rs2121348	6-149595505-T-C	BCAC_313_BC;BRIDGES_306_BC	-0.0476	0.206	0.2328	0.2138	0.2085	0.2085	0.1798	0.1798	0.2087	0.2087	0.2231	0.2231
rs6913578	6-151949806-A-C	BCAC_313_BC;BRIDGES_306_BC	0.0703	0.3091	0.3075	0.322	0.2872	0.2872	0.3037	0.3037	0.3325	0.3325	0.3227	0.3227
rs60954078	6-151955914-A-G	BCAC_313_BC;BRIDGES_306_BC	0.1449	0.0726	0.0848	0.0784	0.0692	0.0692	0.0761	0.0688	0.0818	0.0826	0.0896	0.0876
rs57589542	6-152022664-CAAAAAAA-C	BCAC_313_BC;BRIDGES_306_BC	0.0137	0.613	0.3908	0.3723	0.3488	0.3632	0.394	0.2954	0.34	0.3204	0.3506	0.2928
rs851984	6-152023191-G-A	BCAC_313_BC;BRIDGES_306_BC	0.0626	0.3938	0.3937	0.3957	0.453	0.453	0.4018	0.4018	0.3993	0.3993	0.4542	0.4542
rs6904031	6-152055978-A-T	BCAC_313_BC;BRIDGES_306_BC	0.074	0.0622	0.0603	0.0574	0.0607	0.0607	0.0679	0.0679	0.0607	0.0607	0.0637	0.0637
rs910416	6-152432902-C-T	BCAC_313_BC;BRIDGES_306_BC	0.0649	0.5114	0.4943	0.511	0.5128	0.5128	0.5339	0.5339	0.5316	0.5316	0.5558	0.5558
rs9364472	6-169006947-C-G	BCAC_313_BC;BRIDGES_306_BC	-0.0308	0.5186	0.5302	0.5227	0.5154	0.5188	0.4862	0.4835	0.5255	0.5267	0.494	0.494
rs6940159	6-170332621-T-C	BCAC_313_BC;BRIDGES_306_BC	0.0373	0.6183	0.5876	0.6103	0.606	0.606	0.6294	0.6294	0.6201	0.6201	0.6255	0.6255
rs7971	7-21940960-A-G	BCAC_313_BC;BRIDGES_306_BC	-0.0467	0.3531	0.3463	0.3365	0.3368	0.3368	0.344	0.344	0.3519	0.3532	0.3426	0.3426
rs289997	7-25569548-C-T	BCAC_313_BC;BRIDGES_306_BC	-0.0486	0.1647	0.1609	0.1691	0.1735	0.1735	0.156	0.156	0.1626	0.1626	0.1594	0.1394
rs74765302	7-28869017-G-A	BCAC_313_BC;BRIDGES_306_BC	-0.0572	0.1069	0.1049	0.0986	0.0991	0.0991	0.1009	0.1009	0.1201	0.1201	0.1175	0.1175
rs13244925	7-55192256-A-C	BCAC_313_BC;BRIDGES_306_BC	-0.0349	0.5492	0.4971	0.5312	0.5299	0.5299	0.5679	0.5679	0.5316	0.5316	0.5259	0.5259
rs10644978	7-91459189-A-ATT	BCAC_313_BC;BRIDGES_306_BC	0.0452	0.3332	0.352	0.3585	0.3134	0.3274	0.4623	0.3514	0.3325	0.3313	0.3566	0.3685
rs17268829	7-94113799-T-C	BCAC_313_BC;BRIDGES_306_BC	0.0449	0.2819	0.2687	0.272	0.2761	0.2761	0.2853	0.2853	0.318	0.318	0.3068	0.3068
rs4439053	7-98005235-G-A	BCAC_313_BC;BRIDGES_306_BC	-0.0467	0.1618	0.1523	0.1376	0.165	0.165	0.1376	0.1376	0.1359	0.1359	0.1614	0.1614
rs111963714	7-99948655-T-G	BCAC_313_BC;BRIDGES_306_BC	0.042	0.2083	0.1494	0.2113			0.1002	0.1523	0.1493	0.2027	0.1793	0.0339
rs71559437	7-101552440-G-A	BCAC_313_BC;BRIDGES_306_BC	-0.0568	0.1281	0.1379	0.1163			0.1312	0.1183	0.1432	0.1359	0.1135	0.1355
rs7800548	7-102481842-T-C	BCAC_313_BC;BRIDGES_306_BC	0.0418	0.3429	0.3922	0.3557	0.3556	0.3556	0.3633	0.3633	0.375	0.375	0.3546	0.3546
rs12706954	7-130656911-C-T	BCAC_313_BC;BRIDGES_306_BC	-0.0476	0.3747	0.3721	0.3727	0.3632	0.3632	0.3606	0.3606	0.3738	0.3738	0.3386	0.3386
rs68056147	7-130674481-G-A	BCAC_313_BC;BRIDGES_306_BC	0.0416	0.2971	0.3204	0.2855	0.3128	0.3128	0.2991	0.2991	0.2864	0.2864	0.3108	0.3108
rs5887960	7-139943702-CT-C	BCAC_313_BC;BRIDGES_306_BC	0.0582	0.5378	0.4468	0.433	0.47	0.4752	0.4804	0.389	0.5085	0.4757	0.4801	0.4084
rs62485509	7-144048902-G-T	BCAC_313_BC;BRIDGES_306_BC	-0.0563	0.2289	0.1595	0.2255	0.2265	0.2256	0.2229	0.1092	0.2354	0.2354	0.249	0.1753
rs66823261	8-170692-T-C	BCAC_313_BC;BRIDGES_306_BC	0.0477	0.2236	0.2342	0.195			0.2073	0.2073	0.2027	0.2027	0.245	0.245
rs3988353	8-17787610-CT-C	BCAC_313_BC;BRIDGES_306_BC	-0.0377	0.6217	0.546	0.5479	0.4345	0.4214	0.5089	0.2495	0.3568	0.4187	0.496	0.1534
rs1028016	8-23447496-A-G	BCAC_313_BC;BRIDGES_306_BC	-0.0389	0.6431	0.6466	0.6617	0.6402	0.6402	0.678	0.678	0.6493	0.6493	0.6614	0.5976
rs310295	8-23663653-C-A	BCAC_313_BC;BRIDGES_306_BC	0.0335	0.4048	0.408	0.394	0.4137	0.4137	0.389	0.3881	0.3932	0.3932	0.4522	0.4522
rs9693444	8-29509616-A-C	BCAC_313_BC;BRIDGES_306_BC	-0.0601	0.6758	0.6365	0.6826	0.6897	0.6897	0.6477	0.6477	0.676	0.6772	0.6972	0.6972
rs13365225	8-36858483-A-G	BCAC_313_BC;BRIDGES_306_BC	-0.076	0.1773	0.2083	0.2011	0.212	0.212	0.1624	0.1624	0.1893	0.1893	0.1673	0.1673
rs1511243	8-76230943-A-G	BCAC_313_BC;BRIDGES_306_BC	0.0755	0.8289	0.8348	0.8376	0.8333	0.8333	0.8376	0.8376	0.8374	0.8374	0.6175	0.8486
rs72658084	8-76333056-C-T	BCAC_313_BC;BRIDGES_306_BC	0.1129	0.0878	0.0876	0.0954	0.0744	0.0744	0.0982	0.0982	0.074	0.074	0.0916	0.0916
rs1533366	8-76378165-G-T	BCAC_313_BC;BRIDGES_306_BC	-0.0391	0.3562	0.4009	0.3507	0.3444	0.3444	0.3596	0.3596	0.3434	0.3434	0.3845	0.3845
rs62517052	8-102483100-T-C	BCAC_313_BC;BRIDGES_306_BC	0.0593	0.0954	0.1006	0.1089	0.106	0.106	0.1275	0.1275	0.0922	0.0922	0.0797	0.0797
rs12546444	8-106358620-A-T	BCAC_313_BC;BRIDGES_306_BC	-0.0745	0.1014	0.0991	0.089	0.0949	0.0949	0.1046	0.1046	0.1023	0.0978	0.0876	0.0876
rs13267382	8-117209548-A-G	BCAC_313_BC;BRIDGES_306_BC	-0.0417	0.6468	0.6365	0.6312	0.6231	0.6231	0.6229	0.6229	0.6408	0.6408	0.6454	0.6375
rs62526620	8-120862186-A-G	BCAC_313_BC;BRIDGES_306_BC	0.0527	0.1342	0.1379	0.1394	0.1256	0.1256	0.1193	0.1193	0.1315	0.1315	0.1494	0.1494
rs35542655	8-124563705-T-C	BCAC_313_BC;BRIDGES_306_BC	0.0477	0.1467	0.1466	0.1475	0.1547	0.1547	0.1495	0.1495	0.1723	0.1723	0.1375	0.1375
rs12541094	8-124571581-G-A	BCAC_313_BC;BRIDGES_306_BC	0.034	0.4177	0.4497	0.4181	0.4675	0.4675	0.4541	0.4541	0.4235	0.4235	0.4104	0.4104
rs7842619	8-124739913-T-G	BCAC_313_BC;BRIDGES_306_BC	0.0466	0.4046	0.3606	0.3894	0.3701	0.3701	0.4	0.4	0.3993	0.3993	0.3705	0.3586
rs35961416	8-128213561-C-CA	BCAC_313_BC;BRIDGES_306_BC	-0.043	0.4183	0.3836	0.3887	0.4085	0.4085	0.4055	0.4055	0.4114	0.4114	0.4124	0.4124
rs12550713	8-128370949-C-G	BCAC_313_BC;BRIDGES_306_BC	0.0642	0.4025	0.444	0.4032	0.4462	0.4462	0.4009	0.4009	0.3968	0.3968	0.4283	0.4283
rs10096351	8-128372172-A-G	BCAC_313_BC;BRIDGES_306_BC	0.0597	0.5422	0.5905	0.566	0.5821	0.5821	0.5404	0.5404	0.5389	0.5389	0.5637	0.5637
rs1016578	8-129199566-G-A	BCAC_313_BC;BRIDGES_306_BC	0.0615	0.1719	0.1839	0.1837	0.1726	0.1726	0.1578	0.1578	0.1808	0.1808	0.1932	0.1932
rs7830152	8-143669254-A-G	BCAC_313_BC;BRIDGES_306_BC	-0.0346	0.3333	0.3261	0.3489	0.3017	0.3017	0.3358	0.3358	0.3483	0.3483	0.2988	0.3068
rs10975870	9-6880263-A-G	BCAC_313_BC;BRIDGES_306_BC	0.0797	0.29	0.3132	0.2848	0.2974	0.2974	0.3018	0.3018	0.2532	0.2524	0.2968	0.1972
rs3057314	9-21964882-CAAAA-C	BCAC_313_BC;BRIDGES_306_BC	0.1158	0.321	0.2011	0.2043	0.1803	0.1923	0.3105	0.1101	0.1667	0.0595	0.4183	0.0896
rs17694493	9-22041998-C-G	BCAC_313_BC;BRIDGES_306_BC	0.0653	0.137	0.148	0.1379	0.1385	0.1385	0.1367	0.1367	0.1493	0.1493	0.1574	0.1574
rs4880038	9-36928288-T-C	BCAC_313_BC;BRIDGES_306_BC	0.0153	0.5427	0.5431	0.544	0.5026	0.5026	0.5165	0.5165	0.5388	0.5376	0.4024	0.508
rs665889	9-87782211-T-C	BCAC_313_BC;BRIDGES_306_BC	0.0877	0.5174	0.4986	0.4858	0.5077	0.5077	0.522	0.522	0.4891	0.4891	0.488	0.488
rs10120432	9-98362587-T-C	BCAC_313_BC;BRIDGES_306_BC	-0.0462	0.0928	0.0905	0.0936	0.1026	0.1026	0.1083	0.1083	0.1063	0.1057	0.1036	0.1036
rs60037937	9-110303808-TAA-T	BCAC_313_BC;BRIDGES_306_BC	-0.0382	0.2032	0.2399	0.2262	0.2316	0.2316	0.1982	0.1982	0.219	0.219	0.1992	0.2211
rs10816625	9-110837073-A-G	BCAC_313_BC;BRIDGES_306_BC	0.04	0.0627	0.0632	0.0695	0.0752	0.0752	0.0624	0.0624	0.0619	0.0619	0.0618	0.0618
rs13294895	9-110837176-C-T	BCAC_313_BC;BRIDGES_306_BC	0.0348	0.1757	0.1336	0.1621	0.1641	0.1641	0.1936	0.1936	0.1833	0.1833	0.1892	0.1833
rs7848334	9-110849525-G-T	BCAC_313_BC;BRIDGES_306_BC	0.055	0.5942	0.5905	0.6071	0.5991	0.5991	0.6284	0.6284	0.6165	0.6165	0.6056	0.6056
rs630965	9-110885479-C-T	BCAC_313_BC;BRIDGES_306_BC	0.0289	0.6183	0.658	0.6298	0.6538	0.6538	0.6541	0.6541	0.6371	0.6371	0.6673	0.6673
rs1895062	9-119313486-A-G	BCAC_313_BC;BRIDGES_306_BC	0.0249	0.409	0.4023	0.406	0.3932	0.3932	0.3954	0.3954	0.4017	0.4017	0.4124	0.4124
rs3861871	9-129424719-A-G	BCAC_313_BC;BRIDGES_306_BC	0.0361	0.4583	0.4224	0.4486	0.4325	0.4325	0.4193	0.4193	0.4333	0.4333	0.4641	0.4641
rs550057	9-136146597-C-T	BCAC_313_BC;BRIDGES_306_BC	0.0576	0.271	0.2773	0.2809	0.2991	0.3	0.2771	0.2771	0.2694	0.2694
rs55910451	10-5794652-A-G	BCAC_313_BC;BRIDGES_306_BC	0.047	0.2169	0.204	0.2227	0.1915	0.1915	0.2229	0.2229	0.2124	0.2124	0.2112	0.2112
rs10796139	10-13892298-G-A	BCAC_313_BC;BRIDGES_306_BC	0.0371	0.4415	0.454	0.4383	0.4265	0.4265	0.4294	0.4294	0.449	0.449	0.4422	0.4422
rs7072776	10-22032942-A-G	BCAC_313_BC;BRIDGES_306_BC	-0.058	0.7104	0.7126	0.6972	0.7026	0.7026	0.6908	0.6908	0.7245	0.7245	0.6932	0.6932
rs542275778	10-22477776-ACC-A	BCAC_313_BC;BRIDGES_306_BC	0.1687	0.0214	0.0187	0.0294	0.0318	0.0256	0.0435	0.0294	0.1535	0.0317	0.1474	0.0299
rs10764337	10-22861490-A-C	BCAC_313_BC;BRIDGES_306_BC	0.0875	0.9398	0.931	0.9326	0.9404	0.941	0.932	0.9303	0.9296	0.9393	0.9263	0.9243
rs2384736	10-38523626-C-A	BCAC_313_BC;BRIDGES_306_BC	0.0404	0.374	0.0014	0.3996	0.0009	0.3521	0	0.1817	0	0.0836	0.002	0.002
rs10995201	10-64299890-A-G	BCAC_313_BC;BRIDGES_306_BC	-0.1345	0.1541	0.1494	0.1603	0.1573	0.1573	0.1257	0.1257	0.1473	0.1475	0.1414	0.1414
rs6479868	10-64819996-G-T	BCAC_313_BC;BRIDGES_306_BC	0.0472	0.1988	0.1954	0.2057	0.2154	0.2154	0.2257	0.2257	0.182	0.182	0.1932	0.1932
rs111833376	10-71335574-C-T	BCAC_313_BC;BRIDGES_306_BC	-0.0404	0.3122	0.0417	0.0443	0.2681	0.2684	0.2561	0.1128	0.0181	0.3051	0.0558	0.2231
rs719338	10-80851257-G-T	BCAC_313_BC;BRIDGES_306_BC	-0.0805	0.6117	0.6135	0.628	0.6342	0.6342	0.5972	0.5972	0.5789	0.5789	0.6096	0.6096
rs4980029	10-80886726-A-G	BCAC_313_BC;BRIDGES_306_BC	0.0762	0.1617	0.1652	0.1713	0.1615	0.1615	0.1569	0.1569	0.182	0.182	0.1414	0.1414
rs140936696	10-95292187-CAA-C	BCAC_313_BC;BRIDGES_306_BC	-0.0512	0.8177	0.7787	0.7677			0.4492	0.1853	0.8232	0.4746	0.4821	0.259
rs10885405	10-114777670-C-T	BCAC_313_BC;BRIDGES_306_BC	0.0472	0.4646	0.4612	0.4755	0.4761	0.4761	0.4826	0.4826	0.4575	0.4575	0.492	0.492
rs12250948	10-115128491-T-C	BCAC_313_BC;BRIDGES_306_BC	-0.0592	0.7873	0.7945	0.773	0.7915	0.7915	0.8018	0.8018	0.7791	0.7791	0.8108	0.8108
rs9421410	10-123095209-G-A	BCAC_313_BC;BRIDGES_306_BC	-0.0538	0.3246	0.3247	0.317	0.3068	0.3068	0.2761	0.2752	0.3058	0.3058	0.259
rs45631580	10-123340107-A-G	BCAC_313_BC;BRIDGES_306_BC	0.1508	0.0643	0.0876	0.0691	0.0573	0.0573	0.0688	0.0688	0.0522	0.0534	0.0578	0.0578
rs35054928	10-123340431-GC-G	BCAC_313_BC;BRIDGES_306_BC	-0.2408	0.5971	0.5747	0.6028	0.5744	0.5744	0.5477	0.5477	0.5206	0.5206	0.5418	0.5438
rs45631563	10-123349324-A-T	BCAC_313_BC;BRIDGES_306_BC	-0.2609	0.0475	0.056	0.0521	0.0402	0.0402	0.0413	0.0413	0.0388	0.0388	0.0418	0.0418
rs7394715	11-433617-T-C	BCAC_313_BC;BRIDGES_306_BC	-0.0437	0.794	0.8132	0.8046	0.7726	0.7726	0.7771	0.7771	0.8046	0.8046	0.7988	0.7988
rs6597981	11-803017-A-G	BCAC_313_BC;BRIDGES_306_BC	0.0457	0.5185	0.5029	0.5074	0.5256	0.5256	0.5358	0.5358	0.5291	0.5291	0.508	0.508
rs4980386	11-1895708-C-A	BCAC_313_BC;BRIDGES_306_BC	-0.0762	0.3918	0.3951	0.3975	0.4	0.4	0.3972	0.3972	0.3968	0.3968	0.4004	0.4004
rs10832963	11-18664241-T-G	BCAC_313_BC;BRIDGES_306_BC	0.0461	0.7344	0.7443	0.7546	0.7487	0.7487	0.7596	0.7596	0.7573	0.7573	0.739	0.739
rs4472923	11-42844441-C-T	BCAC_313_BC;BRIDGES_306_BC	-0.0336	0.3256	0.3032	0.3135	0.2991	0.2991	0.3284	0.3284	0.3337	0.3337	0.2988	0.3088
rs10838267	11-44368892-G-A	BCAC_313_BC;BRIDGES_306_BC	0.0374	0.5492	0.5647	0.5553	0.5829	0.5829	0.555	0.555	0.5789	0.5789	0.5398	0.5398
rs77047825	11-46318032-C-G	BCAC_313_BC;BRIDGES_306_BC	-0.0748	0.0647	0.0805	0.0777	0.0718	0.0718	0.0807	0.0807	0.0643	0.0643	0.0717	0.0717
rs12287832	11-65553492-C-A	BCAC_313_BC;BRIDGES_306_BC	0.0425	0.1865	0.1868	0.1918	0.1915	0.1915	0.2064	0.2064	0.1905	0.1905	0.1912	0.1912
rs674126	11-65571855-A-G	BRIDGES_306_BC	-0.0347	0.4857			0.5188	0.5188	0.4761	0.4761	0.4684	0.4684	0.502	0.502
rs10896047	11-65572431-G-A	BCAC_313_BC	-0.0347	0.4852	0.5014	0.4848
rs35039974	11-69328130-A-T	BCAC_313_BC;BRIDGES_306_BC	-0.0423	0.2143	0.2112	0.2195	0.1906	0.1906	0.2321	0.2321	0.2075	0.2075	0.241	0.241
rs661204	11-69330983-G-A	BCAC_313_BC;BRIDGES_306_BC	0.1022	0.1231	0.1279	0.1372			0.1339	0.1339	0.1238	0.1238	0.1614	0.1614
rs78540526	11-69331418-C-T	BCAC_313_BC;BRIDGES_306_BC	0.1782	0.0745	0.0733	0.0933	0.0991	0.0991	0.0991	0.0991	0.0862	0.0862	0.1036	0.1036
rs7125780	11-103614438-T-G	BCAC_313_BC	0.0147	0.6536	0.6092	0.6809	0.6769	0.6769
rs199504893	11-108267402-C-CA	BCAC_313_BC	-0.0022	0.4168	0.4526	0.4362	0.3877	0.3137
rs10431061	11-108288808-G-T	BRIDGES_306_BC	-0.0022	0.4196			0.4051	0.4051	0.4303	0.4303	0.4381	0.4381	0.4104	0.4104
rs610437	11-111696440-T-C	BCAC_313_BC;BRIDGES_306_BC	-0.0396	0.6232	0.6422	0.6379	0.6128	0.6128	0.6211	0.6211	0.6141	0.6141	0.6235	0.6235
rs625145	11-116727936-A-T	BCAC_313_BC;BRIDGES_306_BC	-0.0423	0.1973	0.2227	0.2046	0.2171	0.2171	0.2064	0.2064	0.2124	0.2124	0.2231	0.2231
rs7121616	11-122966626-A-G	BCAC_313_BC;BRIDGES_306_BC	-0.0383	0.2896	0.2845	0.3	0.2718	0.2718	0.2945	0.2945	0.2937	0.2937	0.3406	0.3406
rs7939702	11-129243417-T-G	BCAC_313_BC;BRIDGES_306_BC	-0.0543	0.8589	0.875	0.8465	0.8547	0.8547	0.8532	0.8532	0.8519	0.8519	0.8367	0.8367
rs11822830	11-129461016-A-G	BCAC_313_BC;BRIDGES_306_BC	0.0453	0.5959	0.6264	0.6099	0.6188	0.6188	0.6064	0.6064	0.6286	0.6286	0.5876	0.5876
rs797736	12-293626-A-G	BCAC_313_BC	0.0401	0.3729	0.4167	0.3809	0.3932	0.3932
rs12422552	12-14413931-G-C	BCAC_313_BC;BRIDGES_306_BC	0.0484	0.2602	0.2572	0.266	0.247	0.247	0.2734	0.2734	0.2658	0.2658	0.2629	0.2629
rs788458	12-28149568-C-T	BCAC_313_BC;BRIDGES_306_BC	-0.062	0.1191	0.1006	0.1106	0.0915	0.0915	0.1092	0.1092	0.0983	0.0983	0.1295	0.1295
rs7297051	12-28174817-C-T	BCAC_313_BC;BRIDGES_306_BC	-0.0856	0.244	0.2213	0.2362	0.2171	0.2171	0.2064	0.2064	0.21	0.21	0.243	0.243
rs11049431	12-28347382-C-T	BCAC_313_BC;BRIDGES_306_BC	-0.0521	0.2151	0.1997	0.2053			0.2138	0.2128	0.1735	0.1735	0.1693	0.1175
rs1027113	12-29140260-G-A	BCAC_313_BC;BRIDGES_306_BC	0.0647	0.9124	0.9109	0.9195	0.9162	0.9162	0.9284	0.9284	0.9163	0.9163	0.7649	0.9024
rs2277339	12-57146069-T-G	BCAC_313_BC;BRIDGES_306_BC	-0.0579	0.1025	0.0819	0.1007	0.0906	0.0906	0.0881	0.0881	0.1129	0.1129	0.0876	0.0876
rs2870876	12-70798355-A-T	BCAC_313_BC;BRIDGES_306_BC	0.0469	0.1834	0.1782	0.1727	0.1769	0.1769	0.1651	0.1651	0.1566	0.1566	0.1673	0.1673
rs111622698	12-83064195-G-GA	BCAC_313_BC;BRIDGES_306_BC	0.0671	0.0986	0.1092	0.0961	0.0803	0.0803	0.0972	0.0972	0.0995	0.0995	0.0737	0.0737
rs10862899	12-85004551-C-T	BCAC_313_BC;BRIDGES_306_BC	0.0348	0.4999	0.5057	0.5213	0.512	0.512	0.5156	0.5156	0.5073	0.5073	0.5	0.4841
rs17356907	12-96027759-A-G	BCAC_313_BC;BRIDGES_306_BC	-0.0867	0.3	0.2658	0.2883	0.2744	0.2744	0.3101	0.3101	0.2706	0.2706	0.2629	0.2629
rs7132703	12-103097887-C-T	BCAC_313_BC;BRIDGES_306_BC	0.0546	0.1168	0.1178	0.1191	0.1239	0.1239	0.1183	0.1183	0.1129	0.1141	0.0876	0.0936
rs11065822	12-111600134-G-T	BCAC_313_BC;BRIDGES_306_BC	-0.0442	0.3668	0.3908	0.3656	0.3718	0.3718	0.3431	0.3431	0.358	0.358	0.4024	0.4024
rs1061657	12-115108136-T-C	BCAC_313_BC;BRIDGES_306_BC	0.0465	0.2609	0.2629	0.2557	0.2538	0.2538	0.2523	0.2523	0.2888	0.2888	0.2829	0.2829
rs11067551	12-115796577-A-G	BCAC_313_BC;BRIDGES_306_BC	-0.0428	0.1968	0.2112	0.1819	0.1829	0.1829	0.1881	0.1881	0.1808	0.1808	0.1873	0.1873
rs2454399	12-115835836-T-C	BCAC_313_BC;BRIDGES_306_BC	-0.0813	0.4194	0.4526	0.4092	0.3829	0.3829	0.3807	0.3807	0.409	0.409	0.4223	0.4223
rs206966	12-120832146-C-T	BCAC_313_BC;BRIDGES_306_BC	0.0516	0.1582	0.1537	0.1631	0.1547	0.1547	0.1587	0.1587	0.1663	0.1663	0.1793	0.1793
rs56404467	13-32839990-G-A	BCAC_313_BC;BRIDGES_306_BC	0.0424	0.0185	0.0115	0.0163	0.0085	0.0085	0.0138	0.0138	0.0133	0.0133	0.0279	0.0279
rs11571833	13-32972626-A-T	BCAC_313_BC;BRIDGES_306_BC	0.2687	0.009	0.0057	0.0085	0.0077	0.0077	0.0064	0.0064	0.0121	0.0121	0.012	0.012
rs9315973	13-43501356-A-G	BCAC_313_BC;BRIDGES_306_BC	0.0517	0.8307	0.819	0.8475	0.8556	0.8556	0.8413	0.8413	0.8277	0.8277	0.8406	0.8406
rs12870942	13-73806982-T-C	BCAC_313_BC;BRIDGES_306_BC	0.0345	0.3124	0.3075	0.3177	0.2991	0.2991	0.3183	0.3183	0.324	0.324	0.3287	0.3287
rs2181965	13-73960952-A-G	BCAC_313_BC;BRIDGES_306_BC	0.0399	0.7619	0.7773	0.7823	0.7923	0.7923	0.7982	0.7982	0.7694	0.7694	0.7789	0.7789
rs34914085	14-37128564-C-A	BCAC_313_BC;BRIDGES_306_BC	-0.0733	0.2109	0.1925	0.216	0.2137	0.2137	0.211	0.211	0.2209	0.2209	0.2072	0.2072
rs2253012	14-37228504-C-T	BCAC_313_BC;BRIDGES_306_BC	0.039	0.4394	0.4253	0.4635	0.4325	0.4325	0.4697	0.4697	0.4126	0.4126	0.5	0.5
rs2588809	14-68660428-T-C	BCAC_313_BC;BRIDGES_306_BC	-0.0474	0.8366	0.8247	0.8195	0.8188	0.8188	0.8321	0.8321	0.8337	0.8337	0.8048	0.8048
rs11624333	14-68979835-T-C	BCAC_313_BC;BRIDGES_306_BC	-0.0911	0.262	0.2227	0.244	0.2444	0.2444	0.2156	0.2156	0.2172	0.2172	0.241	0.241
rs11341843	14-91751788-TC-T	BCAC_313_BC;BRIDGES_306_BC	0.038	0.6936	0.717	0.6989	0.7162	0.7162	0.7046	0.7046	0.7039	0.7039	0.6713	0.6853
rs941764	14-91841069-A-G	BCAC_313_BC;BRIDGES_306_BC	0.0513	0.3491	0.3635	0.3504	0.3316	0.3316	0.3486	0.3486	0.318	0.318	0.3187	0.3187
rs78440108	14-93070286-C-T	BCAC_313_BC;BRIDGES_306_BC	-0.0577	0.1735	0.1652	0.1791	0.1607	0.1607	0.1514	0.1514	0.1347	0.1347	0.2012	0.2012
rs4983544	14-105213978-T-G	BCAC_313_BC;BRIDGES_306_BC	0.0399	0.458	0.4713	0.4759	0.4658	0.4658	0.4725	0.4725	0.4317	0.4368	0.508	0.508
rs116548064	15-46678227-C-T	BRIDGES_306_BC	-0.1973	0.0133			0.0128	0.0128	0.0156	0.0156	0.0146	0.0146	0.0159	0.0159
rs187010898	15-46680811-C-A	BCAC_313_BC	-0.1973	0.011	0.0144	0.0121	0.0128	0.0128
rs4774565	15-50694306-A-G	BCAC_313_BC;BRIDGES_306_BC	-0.0417	0.3372	0.3319	0.3688	0.3744	0.3744	0.3633	0.3633	0.3568	0.3568	0.3685	0.3705
rs8042593	15-66630569-G-A	BCAC_313_BC;BRIDGES_306_BC	-0.0369	0.6402	0.6034	0.634	0.6111	0.6111	0.6211	0.6211	0.6602	0.6602	0.5896	0.5896
rs35874463	15-67457698-A-G	BCAC_313_BC;BRIDGES_306_BC	0.0782	0.0508	0.0517	0.0408	0.053	0.053	0.0514	0.0514	0.0619	0.0619	0.0398	0.0398
rs8035987	15-75750383-T-C	BCAC_313_BC	-0.0413	0.2628	0.2572	0.2596
rs4243034	15-75750969-G-A	BRIDGES_306_BC	-0.0413	0.2609			0.2342	0.2342	0.2339	0.2339	0.2524	0.2524	0.247	0.247
rs2290202	15-91512267-G-T	BCAC_313_BC;BRIDGES_306_BC	-0.0589	0.1361	0.1221	0.1394	0.1393	0.1393	0.1092	0.1092	0.1214	0.1214	0.1116	0.1116
rs144767203	15-100905819-A-C	BCAC_313_BC;BRIDGES_306_BC	-0.0608	0.1072	0.0934	0.1043			0.1112	0.1046	0.1363	0.1371	0.0837	0.0199
rs57920543	16-4008542-CAAAAA-C	BCAC_313_BC;BRIDGES_306_BC	-0.0329	0.8194	0.7457	0.7011	0.4668	0.4658	0.4758	0.4064	0.7959	0.483	0.4761	0.4442
rs11076805	16-4106788-C-A	BCAC_313_BC;BRIDGES_306_BC	-0.03	0.2665	0.273	0.255	0.2462	0.2462	0.2661	0.2661	0.2561	0.2561	0.2211
rs12709163	16-6963972-C-G	BCAC_313_BC;BRIDGES_306_BC	0.0354	0.7915	0.7572	0.766	0.7846	0.7846	0.7982	0.7982	0.7791	0.7791	0.6932	0.7988
rs34872983	16-10706580-G-A	BCAC_313_BC;BRIDGES_306_BC	-0.074	0.0669	0.0848	0.0759	0.0761	0.0761	0.0606	0.0606	0.0704	0.0704	0.0757	0.0797
rs75753503	16-23007047-G-T	BCAC_313_BC;BRIDGES_306_BC	0.1218	0.0242	0.033	0.0312	0.0299	0.0299	0.0284	0.0284	0.0316	0.0316	0.0179	0.0179
rs35668161	16-52538825-C-A	BCAC_313_BC;BRIDGES_306_BC	0.1147	0.254	0.283	0.2564	0.2829	0.2829	0.2904	0.2633	0.2931	0.2936	0.2789	0.2789
rs4784227	16-52599188-C-T	BCAC_313_BC;BRIDGES_306_BC	0.107	0.2396	0.2773	0.245	0.2667	0.2667	0.2716	0.2716	0.2864	0.2864	0.2649	0.2649
rs55872725	16-53809123-C-T	BCAC_313_BC;BRIDGES_306_BC	-0.0704	0.4163	0.4138	0.4199	0.412	0.412	0.3899	0.389	0.3956	0.3956	0.4203	0.4203
rs6499648	16-53861139-C-T	BCAC_313_BC;BRIDGES_306_BC	-0.0338	0.7653	0.7615	0.7727	0.7598	0.7598	0.7495	0.7495	0.7573	0.7573	0.759	0.761
rs7184573	16-53861592-G-A	BCAC_313_BC;BRIDGES_306_BC	-0.0337	0.3713	0.4095	0.3755	0.3479	0.3479	0.3413	0.3404	0.3774	0.3774	0.3625	0.3625
rs28539243	16-54682064-G-A	BCAC_313_BC;BRIDGES_306_BC	0.0477	0.4885	0.4971	0.4975	0.4735	0.4735	0.4798	0.4798	0.5085	0.5085	0.5199	0.5199
rs7500067	16-80648296-A-G	BCAC_313_BC;BRIDGES_306_BC	0.0839	0.2313	0.2644	0.2443	0.2359	0.2359	0.2064	0.2064	0.2536	0.2536	0.241	0.241
rs9931038	16-85145977-T-C	BCAC_313_BC;BRIDGES_306_BC	-0.0211	0.4851	0.5431	0.511	0.4855	0.4855	0.4734	0.4734	0.4757	0.4757	0.494	0.494
rs12449271	16-87086492-T-C	BCAC_313_BC;BRIDGES_306_BC	-0.0469	0.2581	0.2644	0.2798	0.2803	0.2803	0.2413	0.2413	0.2524	0.2524	0.253	0.253
rs79461387	17-29168077-G-T	BCAC_313_BC;BRIDGES_306_BC	-0.0568	0.2573	0	0.2567	0.2504	0.2504	0.0257	0.2385	0	0.2494
rs150537328	17-39251123-T-C	BCAC_313_BC;BRIDGES_306_BC	0.0799	0.0667	0.0704	0.0855	0.0761	0.0761	0.0789	0.0789	0.0765	0.0765	0.0717	0.0717
rs11296	17-40127060-T-C	BCAC_313_BC;BRIDGES_306_BC	0.0174	0.0574	0.0489	0.0546	0.0581	0.0581	0.0541	0.0541	0.0546	0.0546	0.0657	0.0657
rs17881320	17-40485239-G-T	BCAC_313_BC;BRIDGES_306_BC	-0.0571	0.087	0.069	0.1007	0.0991	0.0991	0.0927	0.0927	0.0874	0.0874	0.0996	0.0996
rs149370081	17-40744470-G-A	BCAC_313_BC;BRIDGES_306_BC	0.2017	0.0127	0.0201	0.0092	0.0137	0.0137	0.0119	0.0119	0.0121	0.0121	0.008	0.008
rs71363517	17-43212339-C-CT	BCAC_313_BC;BRIDGES_306_BC	0.0438	0.2273	0.2256	0.2128			0.4975	0.2101	0.2017	0.2106	0.2928	0.2012
rs2668667	17-44283858-G-A	BCAC_313_BC;BRIDGES_306_BC	-0.054	0.1919	0.0805	0.1872			0.1963	0.1413	0.1808	0.1808	0.1813	0.0876
rs2628321	17-53205917-A-G	BRIDGES_306_BC	-0.0793	0.2994			0.2949	0.2949	0.2936	0.2936	0.2998	0.2998	0.3108	0.3108
rs2787486	17-53209774-A-C	BCAC_313_BC	-0.0793	0.3018	0.2859	0.2876	0.3009	0.3009
rs745570	17-77781725-A-G	BCAC_313_BC;BRIDGES_306_BC	-0.0401	0.5075	0.4842	0.5067	0.5068	0.5068	0.4853	0.4853	0.4769	0.4769	0.4701	0.4701
rs16976596	18-11696613-C-T	BCAC_313_BC;BRIDGES_306_BC	-0.0381	0.1361	0.1307	0.1447	0.1632	0.1632	0.1385	0.1385	0.1311	0.1311	0.1235	0.1235
rs11665269	18-20634253-C-T	BCAC_313_BC;BRIDGES_306_BC	-0.0415	0.6378	0.6006	0.6415	0.6154	0.6154	0.6541	0.6541	0.6505	0.6493	0.6016	0.6016
rs1111207	18-24125857-T-C	BCAC_313_BC;BRIDGES_306_BC	0.0346	0.4243	0.4267	0.4135	0.4282	0.4282	0.4321	0.4321	0.4345	0.4345	0.3267	0.4104
rs527616	18-24337424-C-G	BCAC_313_BC;BRIDGES_306_BC	0.0455	0.623	0.6307	0.6131	0.6103	0.6103	0.6275	0.6275	0.6347	0.6359	0.5857	0.5857
rs35369219	18-24518050-AT-A	BCAC_313_BC;BRIDGES_306_BC	-0.0599	0.2757	0.2457	0.2631	0.2846	0.2846	0.2798	0.2798	0.267	0.267	0.2191	0.2191
rs8092192	18-25407513-C-G	BCAC_313_BC;BRIDGES_306_BC	0.0399	0.7135	0.6882	0.717	0.7299	0.7299	0.7083	0.7083	0.7379	0.7379	0.7072	0.7072
rs72931898	18-29981526-G-A	BCAC_313_BC;BRIDGES_306_BC	-0.1058	0.0458	0.0374	0.0408	0.0427	0.0427	0.0339	0.0339	0.0364	0.0364	0.0359	0.0359
rs9954058	18-42411803-G-C	BCAC_313_BC;BRIDGES_306_BC	-0.0877	0.0742	0.0747	0.0681	0.0521	0.0521	0.0624	0.0624	0.0534	0.0534	0.0677	0.0677
rs9952980	18-42888797-T-C	BCAC_313_BC;BRIDGES_306_BC	-0.0542	0.3506	0.3477	0.3638	0.3197	0.3197	0.3394	0.3394	0.3519	0.3519	0.3546	0.3546
rs117922601	19-13249921-G-T	BCAC_313_BC;BRIDGES_306_BC	0.0956	0.0522	0.0359	0.0482	0.0547	0.0547	0.055	0.055	0.0558	0.0558	0.0438	0.0438
rs56069439	19-17393925-C-A	BCAC_313_BC;BRIDGES_306_BC	0.0378	0.2935	0.2787	0.2901	0.3308	0.3308	0.3229	0.3229	0.2913	0.2913	0.2928	0.2928
rs10164323	19-18569492-C-T	BCAC_313_BC;BRIDGES_306_BC	-0.0719	0.3511	0.3391	0.3273	0.3573	0.3573	0.3248	0.3248	0.3447	0.3447	0.3367	0.3367
rs140702307	19-19517054-C-CGGGCG	BCAC_313_BC;BRIDGES_306_BC	0.0437	0.3525	0.3405	0.3504	0.3735	0.3	0.345	0.3468	0.341	0.2694	0.3386	0.3247
rs56681946	19-44283031-T-C	BCAC_313_BC;BRIDGES_306_BC	0.0619	0.3525	0.3305	0.3599	0.3496	0.3496	0.4046	0.4046	0.392	0.392	0.3625	0.3625
rs4399645	19-46166073-T-C	BCAC_313_BC;BRIDGES_306_BC	-0.036	0.604	0.6106	0.6245			0.6147	0.6147	0.5825	0.5825	0.5936	0.5936
rs1172821	19-55816678-C-T	BCAC_313_BC;BRIDGES_306_BC	-0.0359	0.3649	0.3635	0.3493	0.3154	0.3154	0.3725	0.3725	0.3325	0.3325	0.3725	0.3725
rs16991615	20-5948227-G-A	BCAC_313_BC;BRIDGES_306_BC	0.076	0.0647	0.056	0.0681	0.059	0.059	0.0596	0.0596	0.0643	0.0643	0.0697	0.0697
rs1154723	20-11379842-T-C	BCAC_313_BC;BRIDGES_306_BC	0.0844	0.9498	0.9626	0.9574	0.9444	0.9444	0.9422	0.9422	0.9624	0.9624	0.9582	0.9582
rs6030585	20-41613706-C-G	BCAC_313_BC;BRIDGES_306_BC	0.0315	0.794	0.796	0.8	0.7846	0.7846	0.7798	0.7798	0.8022	0.8022	0.7888	0.7888
rs13039563	20-52296849-G-A	BCAC_313_BC;BRIDGES_306_BC	0.044	0.2422	0.2026	0.2521	0.2342	0.2342	0.2358	0.2358	0.2694	0.2694	0.1992	0.1992
rs2822999	21-16364756-T-G	BCAC_313_BC;BRIDGES_306_BC	0.0646	0.1756	0.1868	0.177	0.1821	0.1821	0.1642	0.1642	0.1966	0.1966	0.1773	0.1773
rs2823130	21-16566350-A-G	BCAC_313_BC;BRIDGES_306_BC	0.0595	0.0865	0.0747	0.0926	0.0957	0.0957	0.0936	0.0936	0.0995	0.0995	0.1016	0.1016
rs2403907	21-16574455-C-A	BCAC_313_BC;BRIDGES_306_BC	-0.0707	0.3182	0.3161	0.3156	0.2957	0.2957	0.3147	0.3147	0.2908	0.2908	0.2709	0.2709
rs4818836	21-47762932-G-A	BCAC_313_BC;BRIDGES_306_BC	0.0946	0.0353	0.0172	0.0411	0.0504	0.0504	0.045	0.045	0.0449	0.0449	0.0359	0.0359
rs9798754	22-19766137-C-T	BCAC_313_BC;BRIDGES_306_BC	-0.0367	0.3803	0.3664	0.3943			0.3541	0.3532	0.4027	0.4042	0.3645	0.3586
rs17879961	22-29121087-A-G	BCAC_313_BC;BRIDGES_306_BC	0.1839	0.004	0.0086	0.0089	0.0188	0.0188	0.0101	0.0101	0.0097	0.0097	0.004	0.004
rs5997390	22-29135543-G-A	BCAC_313_BC;BRIDGES_306_BC	0.0654	0.0828	0.0862	0.0894			0.1046	0.1046	0.1038	0.1037	0.1155	0.1155
rs34134147	22-29203724-C-T	BCAC_313_BC;BRIDGES_306_BC	0.1405	0.0206	0.0216	0.0245	0.0265	0.0265	0.0266	0.0266	0.0243	0.0243	0.0259	0.0259
rs132289	22-29551872-A-G	BCAC_313_BC	-0.1716	0.9841	0.9871	0.9826	0.9863	0.9863
rs132383	22-29613520-A-C	BRIDGES_306_BC	-0.1716	0.987			0.9897	0.9897	0.9872	0.9872	0.9903	0.9903	0.9861	0.9861
rs138179519	22-38583315-AAAAG-AAAAGAAAG	BCAC_313_BC;BRIDGES_306_BC	-0.0471	0.2819	0.2601	0.2713	0.2822	0.2496			0.2985	0.2536	0.2789	0.2231
rs5750715	22-39343916-T-A	BCAC_313_BC;BRIDGES_306_BC	0.0407	0.2512	0.2385	0.2447	0.2726	0.2726	0.267	0.267	0.2609	0.2609	0.253	0.253
rs66987842	22-40904707-CT-C	BCAC_313_BC;BRIDGES_306_BC	0.1148	0.1068	0.1207	0.1195	0.116	0.1188	0.182	0.1404	0.1141	0.1165	0.1414	0.1016
rs9611990	22-43433100-C-T	BCAC_313_BC;BRIDGES_306_BC	-0.06	0.1135	0.1135	0.106			0.1138	0.111	0.0971	0.0971	0.1036	0.1036
rs112855987	22-45319953-G-A	BCAC_313_BC	-0.0134	0.4158	0.4023	0.4206
rs9614984	22-45320209-G-A	BRIDGES_306_BC	-0.0134	0.4132					0.4165	0.4165	0.3981	0.3981	0.4582	0.4582
rs28512361	22-46283297-G-A	BCAC_313_BC;BRIDGES_306_BC	0.0736	0.1122	0.1149	0.1142	0.1402	0.1402	0.1119	0.1119	0.1044	0.1044	0.1454	0.1454
